# Supplementary material for: Addressing the properties of “Metallo-DNA” with a Ag(i)-mediated supramolecular duplex
Source: Chem Sci. 2019 Feb 8;10(11):3186–95. doi: 10.1039/c8sc05103h (PMC6429620; doi:10.1039/c8sc05103h)
Supplement: Supplementary file 2 [file SC-010-C8SC05103H-s002.cif]

# Electronic Supplementary Material (ESI) for Chemical Science.
# This journal is © The Royal Society of Chemistry 2019

####################################################################### 
# 
# This file contains crystal structure data downloaded from the 
# Cambridge Structural Database (CSD) hosted by the Cambridge 
# Crystallographic Data Centre (CCDC).
# 
# Full information about CCDC data access policies and citation 
# guidelines are available at http://www.ccdc.cam.ac.uk/access/V1 
# 
# Audit and citation data items may have been added by the CCDC. 
# Please retain this information to preserve the provenance of 
# this file and to allow appropriate attribution of the data. 
# 
#######################################################################

data_aho170073
_database_code_depnum_ccdc_archive 'CCDC 1861420'
_audit_update_record             
;
2018-08-10 deposited with the CCDC.
2019-02-08 downloaded from the CCDC.
;
# start Validation Reply Form
_vrf_PLAT342_aho170073           
;
PROBLEM: Low Bond Precision on  C-C Bonds ...............    0.02745 Ang.
RESPONSE: Weak diffraction data from challenging sample; also considerable disorder
;
_vrf_PLAT414_aho170073           
;
PROBLEM: Short Intra D-H..H-X       H3'Q     ..H5'G             1.83 Ang.
RESPONSE: Probably a consequence of unresolved disorder
;
_vrf_PLAT420_aho170073           
;
PROBLEM: D-H Without Acceptor       O3'      --H3'            Please Check
RESPONSE: Acceptor presumably in disordered component treated by SQUEEZE
;
_vrf_PLAT973_aho170073           
;
PROBLEM: Check Calcd Positive Resid. Density on       Ag5       1.62 eA-3
RESPONSE: Weak diffraction data from challenging sample; also considerable disorder and less than ideal corrections for absorption and other effects
;
# Added during the CSD deposition process: Friday 10 August 2018 12:45 PM
# end Validation Reply Form


_audit_creation_method           SHELXL-2018/3
_shelx_SHELXL_version_number     2018/3
_chemical_name_systematic        ?
_chemical_name_common            ?
_chemical_melting_point          ?
_chemical_formula_moiety         'C18 H26 Ag N6 O10 +,N O3 -'
_chemical_formula_sum            'C18 H26 Ag N7 O13'
_chemical_formula_weight         656.33

loop_
_atom_type_symbol
_atom_type_description
_atom_type_scat_dispersion_real
_atom_type_scat_dispersion_imag
_atom_type_scat_source
C C 0.0030 0.0010 'International Tables Vol C Tables 4.2.6.8 and 6.1.1.4'
H H 0.0000 0.0000 'International Tables Vol C Tables 4.2.6.8 and 6.1.1.4'
N N 0.0060 0.0030 'International Tables Vol C Tables 4.2.6.8 and 6.1.1.4'
O O 0.0110 0.0060 'International Tables Vol C Tables 4.2.6.8 and 6.1.1.4'
Ag Ag -0.9460 1.0390 'International Tables Vol C Tables 4.2.6.8 and 6.1.1.4'

_space_group_crystal_system      trigonal
_space_group_IT_number           145
_space_group_name_H-M_alt        'P 32'
_space_group_name_Hall           'P 32'

_shelx_space_group_comment       
;
The symmetry employed for this shelxl refinement is uniquely defined
by the following loop, which should always be used as a source of
symmetry information in preference to the above space-group names.
They are only intended as comments.
;

loop_
_space_group_symop_operation_xyz
'x, y, z'
'-y, x-y, z+2/3'
'-x+y, -x, z+1/3'

_cell_length_a                   30.382(7)
_cell_length_b                   30.382(7)
_cell_length_c                   14.976(3)
_cell_angle_alpha                90
_cell_angle_beta                 90
_cell_angle_gamma                120
_cell_volume                     11972(6)
_cell_formula_units_Z            15
_cell_measurement_temperature    100(2)
_cell_measurement_reflns_used    9382
_cell_measurement_theta_min      2.25
_cell_measurement_theta_max      23.43

_exptl_crystal_description       needle
_exptl_crystal_colour            colourless
_exptl_crystal_density_meas      .
_exptl_crystal_density_method    'not measured'
_exptl_crystal_density_diffrn    1.366
_exptl_crystal_F_000             5010
_exptl_transmission_factor_min   ?
_exptl_transmission_factor_max   ?
_exptl_crystal_size_max          0.194
_exptl_crystal_size_mid          0.016
_exptl_crystal_size_min          0.014
_exptl_absorpt_coefficient_mu    0.644
_shelx_estimated_absorpt_T_min   0.885
_shelx_estimated_absorpt_T_max   0.991
_exptl_absorpt_correction_type   multi-scan
_exptl_absorpt_correction_T_min  0.860
_exptl_absorpt_correction_T_max  0.990
_exptl_absorpt_process_details   'SADABS 2014/5'
_exptl_absorpt_special_details   ?
_diffrn_ambient_temperature      100(2)
_diffrn_radiation_wavelength     0.6889
_diffrn_radiation_type           synchrotron
_diffrn_source                   'Diamond beamline I19'
_diffrn_measurement_device_type  
'fixed-\c diffractometer with Pilatus 2M detector'
_diffrn_measurement_method       'narrow-frame \w and \f scans'
_diffrn_detector_area_resol_mean 5.814
_diffrn_reflns_number            93293
_diffrn_reflns_av_unetI/netI     0.0790
_diffrn_reflns_av_R_equivalents  0.0718
_diffrn_reflns_limit_h_min       -35
_diffrn_reflns_limit_h_max       34
_diffrn_reflns_limit_k_min       -35
_diffrn_reflns_limit_k_max       35
_diffrn_reflns_limit_l_min       -17
_diffrn_reflns_limit_l_max       17
_diffrn_reflns_theta_min         0.750
_diffrn_reflns_theta_max         24.146
_diffrn_reflns_theta_full        24.146
_diffrn_measured_fraction_theta_max 0.987
_diffrn_measured_fraction_theta_full 0.987
_diffrn_reflns_Laue_measured_fraction_max 0.987
_diffrn_reflns_Laue_measured_fraction_full 0.987
_diffrn_reflns_point_group_measured_fraction_max 0.957
_diffrn_reflns_point_group_measured_fraction_full 0.957
_reflns_number_total             26785
_reflns_number_gt                14630
_reflns_threshold_expression     'I > 2\s(I)'
_reflns_Friedel_coverage         0.939
_reflns_Friedel_fraction_max     0.927
_reflns_Friedel_fraction_full    0.927

_reflns_special_details          
;
 Reflections were merged by SHELXL according to the crystal
 class for the calculation of statistics and refinement.

 Structure factors included contributions from the .fab file.

 _reflns_Friedel_fraction is defined as the number of unique
 Friedel pairs measured divided by the number that would be
 possible theoretically, ignoring centric projections and
 systematic absences.
;

_computing_data_collection       'Diamond GDA'
_computing_cell_refinement       'Bruker APEX3'
_computing_data_reduction        'Bruker APEX3'
_computing_structure_solution    'SHELXT 2014/5 (Sheldrick, 2014)'
_computing_structure_refinement  'SHELXL-2018/3 (Sheldrick, 2018)'
_computing_molecular_graphics    'Bruker SHELXTL'
_computing_publication_material  'SHELXL and local programs'
_refine_special_details          SQUEEZE
_refine_ls_structure_factor_coef Fsqd
_refine_ls_matrix_type           full
_refine_ls_weighting_scheme      calc
_refine_ls_weighting_details     
'w=1/[\s^2^(Fo^2^)+(0.1772P)^2^] where P=(Fo^2^+2Fc^2^)/3'
_atom_sites_solution_primary     dual
_atom_sites_solution_secondary   difmap
_atom_sites_solution_hydrogens   mixed
_refine_ls_hydrogen_treatment    constr
_refine_ls_extinction_method     none
_refine_ls_extinction_coef       .
_refine_ls_abs_structure_details 
;
 Flack x determined using 4603 quotients [(I+)-(I-)]/[(I+)+(I-)]
 (Parsons, Flack and Wagner, Acta Cryst. B69 (2013) 249-259).
;
_refine_ls_abs_structure_Flack   0.08(4)
_chemical_absolute_configuration ad
_refine_ls_number_reflns         26785
_refine_ls_number_parameters     1576
_refine_ls_number_restraints     4509
_refine_ls_R_factor_all          0.1248
_refine_ls_R_factor_gt           0.0904
_refine_ls_wR_factor_ref         0.2777
_refine_ls_wR_factor_gt          0.2500
_refine_ls_goodness_of_fit_ref   0.955
_refine_ls_restrained_S_all      0.959
_refine_ls_shift/su_max          0.017
_refine_ls_shift/su_mean         0.000

loop_
_atom_site_label
_atom_site_type_symbol
_atom_site_fract_x
_atom_site_fract_y
_atom_site_fract_z
_atom_site_U_iso_or_equiv
_atom_site_adp_type
_atom_site_occupancy
_atom_site_site_symmetry_order
_atom_site_calc_flag
_atom_site_refinement_flags_posn
_atom_site_refinement_flags_adp
_atom_site_refinement_flags_occupancy
_atom_site_disorder_assembly
_atom_site_disorder_group
Ag1 Ag 0.40643(5) 0.40234(5) 0.23730(8) 0.0772(4) Uani 1 1 d . . . . .
Ag2 Ag 0.39046(6) 0.40254(6) 0.43603(9) 0.0969(4) Uani 1 1 d . . . . .
Ag3 Ag 0.40532(8) 0.40377(7) 0.63303(11) 0.1176(6) Uani 1 1 d . . . . .
Ag4 Ag 0.39217(7) 0.39650(7) 0.83188(9) 0.1037(5) Uani 1 1 d . . . . .
Ag5 Ag 0.40350(6) 0.40888(5) 1.03400(9) 0.0817(4) Uani 1 1 d . . . . .
N1 N 0.2479(4) 0.3195(5) 0.2886(11) 0.124(4) Uani 1 1 d D U . . .
C2 C 0.2995(5) 0.3546(5) 0.2842(11) 0.105(4) Uani 1 1 d D U . . .
O2 O 0.3160(4) 0.3956(4) 0.3248(7) 0.104(3) Uani 1 1 d D U . . .
N3 N 0.3307(4) 0.3456(4) 0.2337(7) 0.086(3) Uani 1 1 d D U . . .
C4 C 0.3108(5) 0.2998(5) 0.1923(11) 0.108(4) Uani 1 1 d D U . . .
N4 N 0.3427(5) 0.2899(5) 0.1467(9) 0.105(4) Uani 1 1 d D U . . .
H41 H 0.375277 0.312689 0.144505 0.126 Uiso 1 1 calc R U . . .
H42 H 0.331136 0.260660 0.119001 0.126 Uiso 1 1 calc R U . . .
C5 C 0.2586(5) 0.2637(7) 0.1941(14) 0.136(6) Uani 1 1 d D U . . .
H5 H 0.244258 0.234069 0.157873 0.163 Uiso 1 1 calc R U . . .
C6 C 0.2301(6) 0.2738(6) 0.2509(15) 0.149(6) Uani 1 1 d D U . . .
H6 H 0.196491 0.247679 0.264281 0.178 Uiso 1 1 calc R U . . .
C1' C 0.2169(6) 0.3323(6) 0.3474(13) 0.169(5) Uani 1 1 d D U . . .
H1' H 0.235635 0.346643 0.404517 0.203 Uiso 1 1 calc R U . . .
O1' O 0.1723(6) 0.2883(6) 0.3656(13) 0.198(6) Uani 1 1 d D U . . .
C2' C 0.2036(6) 0.3716(6) 0.3043(14) 0.174(6) Uani 1 1 d D U . . .
H2'J H 0.228102 0.390734 0.255096 0.209 Uiso 1 1 calc R U . . .
O2' O 0.2024(7) 0.4053(7) 0.3652(15) 0.207(8) Uani 1 1 d D U . . .
H2' H 0.193932 0.424398 0.338811 0.248 Uiso 1 1 d R U . . .
C3' C 0.1548(7) 0.3378(7) 0.2682(14) 0.200(7) Uani 1 1 d D U . . .
H3'J H 0.157668 0.324353 0.208908 0.240 Uiso 1 1 calc R U . . .
O3' O 0.1222(7) 0.3618(9) 0.2618(16) 0.227(8) Uani 1 1 d D U . . .
H3' H 0.136861 0.386705 0.227125 0.272 Uiso 1 1 d R U . . .
C4' C 0.1290(7) 0.2958(8) 0.3350(17) 0.218(7) Uani 1 1 d D U . . .
H4' H 0.117814 0.308677 0.386606 0.261 Uiso 1 1 calc R U . . .
C5' C 0.0859(8) 0.2477(10) 0.305(2) 0.254(11) Uani 1 1 d D U . . .
H5'1 H 0.078178 0.221125 0.350629 0.304 Uiso 1 1 calc R U . . .
H5'2 H 0.055632 0.251543 0.298380 0.304 Uiso 1 1 calc R U . . .
O5' O 0.0969(12) 0.2327(12) 0.223(2) 0.318(15) Uani 1 1 d D U . . .
H5' H 0.121471 0.227999 0.232834 0.381 Uiso 1 1 d R U . . .
N1A N 0.5371(4) 0.5453(4) 0.1762(9) 0.102(3) Uani 1 1 d D U . . .
C2A C 0.4885(4) 0.5050(4) 0.1883(10) 0.085(3) Uani 1 1 d D U . . .
O2A O 0.4521(4) 0.5045(4) 0.1508(7) 0.094(3) Uani 1 1 d D U . . .
N3A N 0.4812(4) 0.4647(4) 0.2371(7) 0.081(3) Uani 1 1 d D U . . .
C4A C 0.5212(4) 0.4660(5) 0.2790(9) 0.085(3) Uani 1 1 d D U . . .
N4A N 0.5123(5) 0.4259(5) 0.3286(8) 0.094(4) Uani 1 1 d D U . . .
H4A1 H 0.481248 0.399883 0.333137 0.113 Uiso 1 1 calc R U . . .
H4A2 H 0.537522 0.425437 0.356721 0.113 Uiso 1 1 calc R U . . .
C5A C 0.5710(5) 0.5079(5) 0.2717(11) 0.097(4) Uani 1 1 d D U . . .
H5A H 0.598911 0.508947 0.302139 0.116 Uiso 1 1 calc R U . . .
C6A C 0.5764(5) 0.5459(5) 0.2193(11) 0.104(4) Uani 1 1 d D U . . .
H6A H 0.609370 0.574665 0.212148 0.125 Uiso 1 1 calc R U . . .
C1'A C 0.5459(6) 0.5892(5) 0.1211(10) 0.128(4) Uani 1 1 d D U . . .
H1'A H 0.514405 0.581358 0.087301 0.153 Uiso 1 1 calc R U . . .
O1'A O 0.5852(5) 0.6001(4) 0.0629(10) 0.142(4) Uani 1 1 d D U . . .
C2'A C 0.5649(7) 0.6391(5) 0.1777(11) 0.146(5) Uani 1 1 d D U . . .
H2'K H 0.589142 0.640526 0.224245 0.175 Uiso 1 1 calc R U . . .
O2'A O 0.5249(7) 0.6404(5) 0.2192(14) 0.186(7) Uani 1 1 d D U . . .
H2'A H 0.536146 0.667775 0.247703 0.223 Uiso 1 1 d R U . . .
C3'A C 0.5923(6) 0.6772(6) 0.1124(12) 0.157(5) Uani 1 1 d D U . . .
H3'K H 0.619599 0.708542 0.141899 0.188 Uiso 1 1 calc R U . . .
O3'A O 0.5590(7) 0.6898(8) 0.0583(15) 0.207(8) Uani 1 1 d D U . . .
H3'A H 0.545171 0.701456 0.091844 0.249 Uiso 1 1 d R U . . .
C4'A C 0.6155(6) 0.6568(6) 0.0479(13) 0.163(5) Uani 1 1 d D U . . .
H4'A H 0.608239 0.663905 -0.013902 0.195 Uiso 1 1 calc R U . . .
C5'A C 0.6697(6) 0.6748(10) 0.0541(18) 0.184(8) Uani 1 1 d D U . . .
H5'3 H 0.679050 0.655159 0.013274 0.221 Uiso 1 1 calc R U . . .
H5'4 H 0.689558 0.711153 0.037366 0.221 Uiso 1 1 calc R U . . .
O5'A O 0.6799(8) 0.6681(11) 0.1421(19) 0.257(11) Uani 1 1 d D U . . .
H5'A H 0.663292 0.636487 0.149138 0.308 Uiso 1 1 d R U . . .
N1B N 0.3512(5) 0.2510(4) 0.3728(10) 0.109(3) Uani 1 1 d D U . . .
C2B C 0.3755(5) 0.3031(4) 0.3871(11) 0.099(4) Uani 1 1 d D U . . .
O2B O 0.4171(4) 0.3301(4) 0.3499(7) 0.092(3) Uani 1 1 d D U . . .
N3B N 0.3521(4) 0.3229(4) 0.4340(8) 0.089(3) Uani 1 1 d D U . . .
C4B C 0.3061(5) 0.2923(5) 0.4709(11) 0.099(4) Uani 1 1 d D U . . .
N4B N 0.2848(6) 0.3141(6) 0.5192(9) 0.109(4) Uani 1 1 d D U . . .
H4B1 H 0.300845 0.347313 0.525988 0.131 Uiso 1 1 calc R U . . .
H4B2 H 0.254845 0.295154 0.544086 0.131 Uiso 1 1 calc R U . . .
C5B C 0.2823(6) 0.2390(5) 0.4641(12) 0.107(4) Uani 1 1 d D U . . .
H5B H 0.252608 0.216917 0.497114 0.128 Uiso 1 1 calc R U . . .
C6B C 0.3046(6) 0.2217(5) 0.4074(12) 0.111(4) Uani 1 1 d D U . . .
H6B H 0.286381 0.186863 0.390973 0.133 Uiso 1 1 calc R U . . .
C1'B C 0.3761(6) 0.2316(6) 0.3138(12) 0.153(5) Uani 1 1 d D U . . .
H1'B H 0.399199 0.260135 0.273514 0.184 Uiso 1 1 calc R U . . .
O1'B O 0.3400(6) 0.1938(6) 0.2606(11) 0.165(5) Uani 1 1 d D U . . .
C2'B C 0.4092(7) 0.2110(7) 0.3588(14) 0.176(6) Uani 1 1 d D U . . .
H2'L H 0.413820 0.219128 0.424006 0.211 Uiso 1 1 calc R U . . .
O2'B O 0.4563(6) 0.2322(9) 0.3152(18) 0.230(9) Uani 1 1 d D U . . .
H2'B H 0.470380 0.263688 0.324330 0.275 Uiso 1 1 d R U . . .
C3'B C 0.3775(8) 0.1580(7) 0.3450(15) 0.196(6) Uani 1 1 d D U . . .
H3'L H 0.351812 0.143210 0.393948 0.235 Uiso 1 1 calc R U . . .
O3'B O 0.4046(9) 0.1291(8) 0.3362(19) 0.262(10) Uani 1 1 d D U . . .
H3'B H 0.419868 0.131513 0.384326 0.314 Uiso 1 1 d R U . . .
C4'B C 0.3511(8) 0.1508(7) 0.2569(16) 0.201(7) Uani 1 1 d D U . . .
H4'B H 0.375403 0.156734 0.207099 0.241 Uiso 1 1 calc R U . . .
C5'B C 0.3038(10) 0.1030(8) 0.242(2) 0.232(10) Uani 1 1 d D U . . .
H5'5 H 0.288077 0.104385 0.185222 0.279 Uiso 1 1 calc R U . . .
H5'6 H 0.310697 0.074469 0.239331 0.279 Uiso 1 1 calc R U . . .
O5'B O 0.2711(11) 0.0959(10) 0.313(2) 0.306(14) Uani 1 1 d D U . . .
H5'B H 0.264713 0.119710 0.316901 0.367 Uiso 1 1 d R U . . .
N1C N 0.5173(5) 0.5462(4) 0.4942(11) 0.127(4) Uani 1 1 d D U . . .
C2C C 0.4823(6) 0.4950(5) 0.4837(11) 0.108(4) Uani 1 1 d D U . . .
O2C O 0.4893(5) 0.4644(4) 0.5262(8) 0.108(3) Uani 1 1 d D U . . .
N3C N 0.4410(4) 0.4816(4) 0.4352(8) 0.092(3) Uani 1 1 d D U . . .
C4C C 0.4352(5) 0.5175(5) 0.3919(11) 0.103(4) Uani 1 1 d D U . . .
N4C N 0.3919(5) 0.5006(5) 0.3466(9) 0.101(4) Uani 1 1 d D U . . .
H4C1 H 0.369340 0.467981 0.346271 0.122 Uiso 1 1 calc R U . . .
H4C2 H 0.385970 0.522149 0.317090 0.122 Uiso 1 1 calc R U . . .
C5C C 0.4721(6) 0.5692(5) 0.3949(13) 0.120(5) Uani 1 1 d D U . . .
H5C H 0.470493 0.593803 0.357997 0.143 Uiso 1 1 calc R U . . .
C6C C 0.5099(7) 0.5815(5) 0.4542(14) 0.130(5) Uani 1 1 d D U . . .
H6C H 0.532077 0.616325 0.468057 0.156 Uiso 1 1 calc R U . . .
C1'C C 0.5594(6) 0.5592(6) 0.5569(13) 0.163(5) Uani 1 1 d D U . . .
H1'C H 0.545354 0.539201 0.613119 0.195 Uiso 1 1 calc R U . . .
O1'C O 0.5835(6) 0.6099(6) 0.5770(13) 0.196(6) Uani 1 1 d D U . . .
C2'C C 0.6004(6) 0.5473(7) 0.5172(15) 0.188(6) Uani 1 1 d D U . . .
H2'M H 0.584803 0.522072 0.467736 0.226 Uiso 1 1 calc R U . . .
O2'C O 0.6197(8) 0.5286(9) 0.5805(18) 0.248(9) Uani 1 1 d D U . . .
H2'C H 0.641442 0.523093 0.556525 0.297 Uiso 1 1 d R U . . .
C3'C C 0.6353(7) 0.5956(7) 0.4807(14) 0.201(7) Uani 1 1 d D U . . .
H3'M H 0.623281 0.599982 0.421026 0.241 Uiso 1 1 calc R U . . .
O3'C O 0.6873(7) 0.6024(9) 0.4732(18) 0.244(9) Uani 1 1 d D U . . .
H3'C H 0.685458 0.579748 0.438799 0.293 Uiso 1 1 d R U . . .
C4'C C 0.6380(7) 0.6344(7) 0.5448(16) 0.214(7) Uani 1 1 d D U . . .
H4'C H 0.659878 0.636375 0.596285 0.257 Uiso 1 1 calc R U . . .
C5'C C 0.6568(11) 0.6857(7) 0.510(2) 0.235(10) Uani 1 1 d D U . . .
H5'7 H 0.648912 0.705592 0.553174 0.282 Uiso 1 1 calc R U . . .
H5'8 H 0.694144 0.702915 0.502936 0.282 Uiso 1 1 calc R U . . .
O5'C O 0.6339(13) 0.6832(10) 0.428(2) 0.292(13) Uani 1 1 d D U . . .
H5'C H 0.602245 0.667594 0.435882 0.351 Uiso 1 1 d R U . . .
N1D N 0.3415(5) 0.5003(5) 0.5819(10) 0.118(3) Uani 1 1 d D U . . .
C2D C 0.3518(6) 0.4604(5) 0.5878(11) 0.107(4) Uani 1 1 d D U . . .
O2D O 0.3249(5) 0.4211(4) 0.5445(8) 0.112(4) Uani 1 1 d D U . . .
N3D N 0.3924(5) 0.4659(5) 0.6327(8) 0.107(3) Uani 1 1 d D U . . .
C4D C 0.4219(6) 0.5097(5) 0.6775(11) 0.114(4) Uani 1 1 d D U . . .
N4D N 0.4630(5) 0.5152(6) 0.7200(9) 0.117(5) Uani 1 1 d D U . . .
H4D1 H 0.470368 0.490676 0.718456 0.140 Uiso 1 1 calc R U . . .
H4D2 H 0.482678 0.543406 0.749484 0.140 Uiso 1 1 calc R U . . .
C5D C 0.4126(6) 0.5508(6) 0.6731(11) 0.117(4) Uani 1 1 d D U . . .
H5D H 0.434722 0.582582 0.700496 0.140 Uiso 1 1 calc R U . . .
C6D C 0.3709(7) 0.5429(6) 0.6284(12) 0.116(4) Uani 1 1 d D U . . .
H6D H 0.361784 0.568606 0.629747 0.139 Uiso 1 1 calc R U . . .
C1'D C 0.2960(5) 0.4915(5) 0.5329(11) 0.129(4) Uani 1 1 d D U . . .
H1'D H 0.295219 0.474733 0.475058 0.154 Uiso 1 1 calc R U . . .
O1'D O 0.2972(5) 0.5366(5) 0.5133(9) 0.143(4) Uani 1 1 d D U . . .
C2'D C 0.2437(6) 0.4567(5) 0.5822(11) 0.127(4) Uani 1 1 d D U . . .
H2'N H 0.247135 0.433784 0.626089 0.152 Uiso 1 1 calc R U . . .
O2'D O 0.2034(5) 0.4287(6) 0.5241(12) 0.168(6) Uani 1 1 d D U . . .
H2'D H 0.211037 0.409964 0.494608 0.202 Uiso 1 1 d R U . . .
C3'D C 0.2388(6) 0.4954(6) 0.6273(11) 0.150(5) Uani 1 1 d D U . . .
H3'N H 0.263985 0.509034 0.677350 0.180 Uiso 1 1 calc R U . . .
O3'D O 0.1876(5) 0.4792(7) 0.6634(12) 0.178(6) Uani 1 1 d D U . . .
H3'D H 0.180174 0.455583 0.699991 0.214 Uiso 1 1 d R U . . .
C4'D C 0.2526(6) 0.5367(6) 0.5598(12) 0.148(5) Uani 1 1 d D U . . .
H4'D H 0.223956 0.525985 0.516514 0.178 Uiso 1 1 calc R U . . .
C5'D C 0.2682(9) 0.5875(7) 0.5922(16) 0.152(6) Uani 1 1 d D U . . .
H5'9 H 0.280331 0.611794 0.541723 0.183 Uiso 1 1 calc R U . . .
H5'0 H 0.238943 0.588025 0.620173 0.183 Uiso 1 1 calc R U . . .
O5'D O 0.3071(8) 0.6017(7) 0.6548(15) 0.196(7) Uani 1 1 d D U . . .
H5'D H 0.315965 0.631053 0.673293 0.294 Uiso 1 1 d R U . . .
N1E N 0.3569(6) 0.2490(5) 0.6910(13) 0.157(5) Uani 1 1 d D U . . .
C2E C 0.3654(7) 0.2986(5) 0.6878(13) 0.133(5) Uani 1 1 d D U . . .
O2E O 0.3355(6) 0.3079(6) 0.7274(9) 0.140(5) Uani 1 1 d D U . . .
N3E N 0.4029(6) 0.3332(5) 0.6376(10) 0.123(4) Uani 1 1 d D U . . .
C4E C 0.4342(7) 0.3212(6) 0.5937(14) 0.138(5) Uani 1 1 d D U . . .
N4E N 0.4739(6) 0.3593(6) 0.5524(11) 0.133(5) Uani 1 1 d D U . . .
H4E1 H 0.478466 0.390239 0.554821 0.159 Uiso 1 1 calc R U . . .
H4E2 H 0.495433 0.353430 0.522774 0.159 Uiso 1 1 calc R U . . .
C5E C 0.4301(8) 0.2731(6) 0.6018(15) 0.151(5) Uani 1 1 d D U . . .
H5E H 0.454122 0.265574 0.575976 0.182 Uiso 1 1 calc R U . . .
C6E C 0.3895(8) 0.2383(7) 0.6492(15) 0.155(5) Uani 1 1 d D U . . .
H6E H 0.383815 0.204699 0.653069 0.185 Uiso 1 1 calc R U . . .
C1'E C 0.3140(6) 0.2136(6) 0.7476(14) 0.202(6) Uani 1 1 d D U . . .
H1'E H 0.314685 0.231323 0.804340 0.242 Uiso 1 1 calc R U . . .
O1'E O 0.3180(8) 0.1717(7) 0.7678(15) 0.227(7) Uani 1 1 d D U . . .
C2'E C 0.2608(7) 0.1946(8) 0.6998(17) 0.233(8) Uani 1 1 d D U . . .
H2'O H 0.262908 0.220162 0.655487 0.280 Uiso 1 1 calc R U . . .
O2'E O 0.2224(8) 0.1830(11) 0.762(2) 0.301(12) Uani 1 1 d D U . . .
H2'E H 0.230204 0.209903 0.789305 0.361 Uiso 1 1 d R U . . .
C3'E C 0.2567(9) 0.1510(9) 0.6560(15) 0.250(8) Uani 1 1 d D U . . .
H3'O H 0.278853 0.160801 0.601804 0.300 Uiso 1 1 calc R U . . .
O3'E O 0.2027(10) 0.1139(10) 0.633(2) 0.305(12) Uani 1 1 d D U . . .
H3'E H 0.192986 0.128175 0.596462 0.366 Uiso 1 1 d R U . . .
C4'E C 0.2732(9) 0.1261(8) 0.7249(18) 0.244(8) Uani 1 1 d D U . . .
H4'E H 0.245604 0.109644 0.770492 0.292 Uiso 1 1 calc R U . . .
C5'E C 0.2874(13) 0.0892(9) 0.696(2) 0.255(10) Uani 1 1 d D U . . .
H5'J H 0.298504 0.077330 0.748802 0.306 Uiso 1 1 calc R U . . .
H5'K H 0.257635 0.059440 0.669562 0.306 Uiso 1 1 calc R U . . .
O5'E O 0.3268(12) 0.1110(11) 0.634(2) 0.289(11) Uani 1 1 d D U . . .
H5'E H 0.334516 0.089103 0.618702 0.347 Uiso 1 1 d R U . . .
N1F N 0.3308(5) 0.4915(4) 0.8995(8) 0.102(3) Uani 1 1 d D U . . .
C2F C 0.3607(5) 0.4691(5) 0.8862(10) 0.092(3) Uani 1 1 d D U . . .
O2F O 0.4030(4) 0.4880(4) 0.9229(7) 0.088(3) Uani 1 1 d D U . . .
N3F N 0.3429(5) 0.4278(5) 0.8348(8) 0.097(3) Uani 1 1 d D U . . .
C4F C 0.2964(6) 0.4083(6) 0.7957(11) 0.110(4) Uani 1 1 d D U . . .
N4F N 0.2797(6) 0.3649(5) 0.7508(10) 0.118(5) Uani 1 1 d D U . . .
H4F1 H 0.298537 0.350413 0.747637 0.142 Uiso 1 1 calc R U . . .
H4F2 H 0.249852 0.350734 0.724426 0.142 Uiso 1 1 calc R U . . .
C5F C 0.2636(6) 0.4272(6) 0.8144(11) 0.113(4) Uani 1 1 d D U . . .
H5F H 0.229746 0.411426 0.792477 0.135 Uiso 1 1 calc R U . . .
C6F C 0.2835(6) 0.4692(6) 0.8654(12) 0.113(4) Uani 1 1 d D U . . .
H6F H 0.263050 0.483968 0.878177 0.136 Uiso 1 1 calc R U . . .
C1'F C 0.3503(6) 0.5364(4) 0.9577(9) 0.108(4) Uani 1 1 d D U . . .
H1'F H 0.381600 0.541877 0.989528 0.129 Uiso 1 1 calc R U . . .
O1'F O 0.3129(5) 0.5277(4) 1.0183(8) 0.117(3) Uani 1 1 d D U . . .
C2'F C 0.3612(6) 0.5867(5) 0.9077(10) 0.126(4) Uani 1 1 d D U . . .
H2'P H 0.332941 0.578215 0.864570 0.152 Uiso 1 1 calc R U . . .
O2'F O 0.4061(6) 0.6071(5) 0.8611(11) 0.157(6) Uani 1 1 d D U . . .
H2'F H 0.403352 0.585593 0.822962 0.189 Uiso 1 1 d R U . . .
C3'F C 0.3566(6) 0.6143(5) 0.9795(11) 0.132(5) Uani 1 1 d D U . . .
H3'P H 0.347996 0.639873 0.955986 0.158 Uiso 1 1 calc R U . . .
O3'F O 0.4031(6) 0.6403(6) 1.0360(12) 0.171(6) Uani 1 1 d D U . . .
H3'F H 0.427149 0.661120 1.003679 0.205 Uiso 1 1 d R U . . .
C4'F C 0.3146(6) 0.5772(5) 1.0382(12) 0.136(5) Uani 1 1 d D U . . .
H4'F H 0.326289 0.586423 1.101405 0.163 Uiso 1 1 calc R U . . .
C5'F C 0.2638(7) 0.5701(9) 1.0327(16) 0.148(6) Uani 1 1 d D U . . .
H5'L H 0.241278 0.543630 1.075681 0.178 Uiso 1 1 calc R U . . .
H5'M H 0.264760 0.602213 1.048775 0.178 Uiso 1 1 calc R U . . .
O5'F O 0.2445(8) 0.5557(10) 0.9466(16) 0.227(9) Uani 1 1 d D U . . .
H5'F H 0.243461 0.528200 0.934881 0.273 Uiso 1 1 d R U . . .
N1G N 0.5285(6) 0.3904(6) 0.7818(11) 0.163(4) Uani 1 1 d D U . . .
C2G C 0.4905(6) 0.4031(7) 0.7874(12) 0.144(5) Uani 1 1 d D U . . .
O2G O 0.4955(6) 0.4400(6) 0.7432(8) 0.147(5) Uani 1 1 d D U . . .
N3G N 0.4476(6) 0.3742(5) 0.8328(9) 0.137(4) Uani 1 1 d D U . . .
C4G C 0.4436(6) 0.3341(6) 0.8787(11) 0.134(5) Uani 1 1 d D U . . .
N4G N 0.4019(6) 0.3061(6) 0.9287(10) 0.146(6) Uani 1 1 d D U . . .
H4G1 H 0.377776 0.314036 0.931153 0.175 Uiso 1 1 calc R U . . .
H4G2 H 0.398811 0.279861 0.958940 0.175 Uiso 1 1 calc R U . . .
C5G C 0.4845(7) 0.3247(8) 0.8850(12) 0.147(5) Uani 1 1 d D U . . .
H5G H 0.483481 0.299931 0.925061 0.176 Uiso 1 1 calc R U . . .
C6G C 0.5248(7) 0.3520(8) 0.8325(13) 0.152(5) Uani 1 1 d D U . . .
H6G H 0.551326 0.344079 0.830910 0.183 Uiso 1 1 calc R U . . .
C1'G C 0.5755(6) 0.4248(7) 0.7335(14) 0.206(6) Uani 1 1 d D U . . .
H1'G H 0.565247 0.434991 0.677071 0.247 Uiso 1 1 calc R U . . .
O1'G O 0.6026(8) 0.4015(8) 0.7094(14) 0.246(7) Uani 1 1 d D U . . .
C2'G C 0.6118(8) 0.4754(8) 0.7862(17) 0.238(8) Uani 1 1 d D U . . .
H2'Q H 0.592752 0.480451 0.835850 0.286 Uiso 1 1 calc R U . . .
O2'G O 0.6343(11) 0.5180(8) 0.733(2) 0.287(11) Uani 1 1 d D U . . .
H2'G H 0.610676 0.521062 0.709911 0.345 Uiso 1 1 d R U . . .
C3'G C 0.6469(9) 0.4620(9) 0.8215(16) 0.264(8) Uani 1 1 d D U . . .
H3'Q H 0.631123 0.439344 0.874383 0.317 Uiso 1 1 calc R U . . .
O3'G O 0.6969(8) 0.5059(10) 0.8490(17) 0.291(11) Uani 1 1 d D U . . .
H3'G H 0.691281 0.522352 0.887952 0.350 Uiso 1 1 d R U . . .
C4'G C 0.6552(9) 0.4326(9) 0.7503(17) 0.257(7) Uani 1 1 d D U . . .
H4'G H 0.678847 0.456783 0.704463 0.308 Uiso 1 1 calc R U . . .
C5'G C 0.6746(12) 0.3997(13) 0.780(2) 0.271(9) Uani 1 1 d D U . . .
H5'N H 0.668107 0.373994 0.733208 0.325 Uiso 1 1 calc R U . . .
H5'O H 0.711725 0.420112 0.789480 0.325 Uiso 1 1 calc R U . . .
O5'G O 0.6507(12) 0.3756(11) 0.858(2) 0.261(10) Uani 1 1 d D U . . .
H5'G H 0.657936 0.398391 0.896727 0.314 Uiso 1 1 d R U . . .
N1H N 0.5409(4) 0.4100(4) 1.0960(8) 0.089(3) Uani 1 1 d D U . . .
C2H C 0.4909(4) 0.3992(5) 1.0876(10) 0.090(3) Uani 1 1 d D U . . .
O2H O 0.4554(4) 0.3611(4) 1.1238(6) 0.080(3) Uani 1 1 d D U . . .
N3H N 0.4805(4) 0.4275(4) 1.0324(7) 0.084(3) Uani 1 1 d D U . . .
C4H C 0.5189(5) 0.4689(5) 0.9932(10) 0.099(4) Uani 1 1 d D U . . .
N4H N 0.5064(6) 0.4994(5) 0.9481(8) 0.102(4) Uani 1 1 d D U . . .
H4H1 H 0.474413 0.491882 0.945264 0.122 Uiso 1 1 calc R U . . .
H4H2 H 0.530123 0.526870 0.921405 0.122 Uiso 1 1 calc R U . . .
C5H C 0.5703(5) 0.4827(5) 1.0041(11) 0.102(4) Uani 1 1 d D U . . .
H5H H 0.597296 0.511941 0.976720 0.122 Uiso 1 1 calc R U . . .
C6H C 0.5785(5) 0.4512(5) 1.0565(10) 0.099(4) Uani 1 1 d D U . . .
H6H H 0.612516 0.458587 1.065570 0.118 Uiso 1 1 calc R U . . .
C1'H C 0.5519(5) 0.3780(5) 1.1554(8) 0.098(3) Uani 1 1 d D U . . .
H1'H H 0.520164 0.352559 1.186617 0.118 Uiso 1 1 calc R U . . .
O1'H O 0.5878(4) 0.4093(4) 1.2168(8) 0.113(3) Uani 1 1 d D U . . .
C2'H C 0.5767(6) 0.3502(5) 1.1038(9) 0.108(4) Uani 1 1 d D U . . .
H2'R H 0.602272 0.374198 1.059996 0.130 Uiso 1 1 calc R U . . .
O2'H O 0.5402(5) 0.3076(5) 1.0592(9) 0.128(4) Uani 1 1 d D U . . .
H2'H H 0.554029 0.292896 1.034168 0.153 Uiso 1 1 d R U . . .
C3'H C 0.6023(5) 0.3427(5) 1.1765(10) 0.116(4) Uani 1 1 d D U . . .
H3'R H 0.630664 0.338128 1.153277 0.139 Uiso 1 1 calc R U . . .
O3'H O 0.5686(5) 0.2989(5) 1.2335(10) 0.132(4) Uani 1 1 d D U . . .
H3'H H 0.556611 0.272473 1.202046 0.159 Uiso 1 1 d R U . . .
C4'H C 0.6237(5) 0.3893(6) 1.2337(12) 0.124(4) Uani 1 1 d D U . . .
H4'H H 0.621280 0.379122 1.297821 0.149 Uiso 1 1 calc R U . . .
C5'H C 0.6755(6) 0.4299(7) 1.2148(18) 0.154(6) Uani 1 1 d D U . . .
H5'P H 0.681070 0.434420 1.149528 0.185 Uiso 1 1 calc R U . . .
H5'Q H 0.681307 0.462337 1.240810 0.185 Uiso 1 1 calc R U . . .
O5'H O 0.7086(7) 0.4160(9) 1.2527(17) 0.205(8) Uani 1 1 d D U . . .
H5'H H 0.704038 0.388414 1.231521 0.246 Uiso 1 1 d R U . . .
N1I N 0.2439(4) 0.3313(5) 0.9806(11) 0.127(4) Uani 1 1 d D U . . .
C2I C 0.2948(5) 0.3449(5) 0.9891(10) 0.098(4) Uani 1 1 d D U . . .
O2I O 0.3126(4) 0.3219(4) 0.9483(8) 0.101(3) Uani 1 1 d D U . . .
N3I N 0.3268(4) 0.3870(4) 1.0359(7) 0.088(3) Uani 1 1 d D U . . .
C4I C 0.3079(5) 0.4136(5) 1.0783(9) 0.089(3) Uani 1 1 d D U . . .
N4I N 0.3413(5) 0.4549(4) 1.1229(8) 0.089(3) Uani 1 1 d D U . . .
H4I1 H 0.373598 0.463525 1.123785 0.107 Uiso 1 1 calc R U . . .
H4I2 H 0.331066 0.473446 1.151561 0.107 Uiso 1 1 calc R U . . .
C5I C 0.2567(5) 0.4001(6) 1.0721(11) 0.100(4) Uani 1 1 d D U . . .
H5I H 0.243686 0.418757 1.102004 0.120 Uiso 1 1 calc R U . . .
C6I C 0.2272(5) 0.3595(6) 1.0218(12) 0.111(4) Uani 1 1 d D U . . .
H6I H 0.192527 0.350073 1.014842 0.133 Uiso 1 1 calc R U . . .
C1'I C 0.2086(6) 0.2867(6) 0.9264(12) 0.172(6) Uani 1 1 d D U . . .
H1'I H 0.228527 0.273518 0.894245 0.207 Uiso 1 1 calc R U . . .
O1'I O 0.1849(6) 0.3014(6) 0.8645(12) 0.198(6) Uani 1 1 d D U . . .
C2'I C 0.1647(7) 0.2419(7) 0.9813(13) 0.208(7) Uani 1 1 d D U . . .
H2'S H 0.153267 0.256306 1.030179 0.250 Uiso 1 1 calc R U . . .
O2'I O 0.1791(8) 0.2091(7) 1.0174(16) 0.230(9) Uani 1 1 d D U . . .
H2'I H 0.203029 0.225981 1.053129 0.276 Uiso 1 1 d R U . . .
C3'I C 0.1260(7) 0.2196(7) 0.9151(15) 0.226(8) Uani 1 1 d D U . . .
H3'S H 0.092020 0.202309 0.944945 0.271 Uiso 1 1 calc R U . . .
O3'I O 0.1300(11) 0.1831(9) 0.8538(18) 0.256(10) Uani 1 1 d D U . . .
H3'I H 0.127142 0.158916 0.885172 0.307 Uiso 1 1 d R U . . .
C4'I C 0.1297(7) 0.2611(7) 0.8562(16) 0.223(7) Uani 1 1 d D U . . .
H4'I H 0.123504 0.248354 0.793255 0.268 Uiso 1 1 calc R U . . .
C5'I C 0.0959(10) 0.2807(12) 0.875(2) 0.240(9) Uani 1 1 d D U . . .
H5'R H 0.105903 0.312076 0.840696 0.288 Uiso 1 1 calc R U . . .
H5'S H 0.060401 0.255259 0.859984 0.288 Uiso 1 1 calc R U . . .
O5'I O 0.1003(10) 0.2911(12) 0.967(2) 0.270(10) Uani 1 1 d D U . . .
H5'I H 0.081889 0.303569 0.979060 0.324 Uiso 1 1 d R U . . .

loop_
_atom_site_aniso_label
_atom_site_aniso_U_11
_atom_site_aniso_U_22
_atom_site_aniso_U_33
_atom_site_aniso_U_23
_atom_site_aniso_U_13
_atom_site_aniso_U_12
Ag1 0.0966(8) 0.0955(8) 0.0449(7) 0.0016(5) -0.0025(6) 0.0520(7)
Ag2 0.1486(12) 0.0946(9) 0.0439(7) -0.0013(5) 0.0014(9) 0.0580(8)
Ag3 0.2293(17) 0.1470(12) 0.0457(7) 0.0027(7) 0.0026(10) 0.1459(14)
Ag4 0.1754(14) 0.1545(12) 0.0436(8) -0.0049(8) -0.0037(9) 0.1293(12)
Ag5 0.1130(9) 0.1139(9) 0.0421(6) -0.0002(7) -0.0023(6) 0.0748(8)
N1 0.108(7) 0.143(9) 0.110(9) -0.009(7) 0.011(7) 0.055(7)
C2 0.113(8) 0.124(9) 0.077(9) 0.008(7) 0.002(7) 0.059(7)
O2 0.123(8) 0.133(9) 0.070(8) -0.013(6) 0.009(6) 0.076(7)
N3 0.110(7) 0.120(7) 0.050(7) -0.006(5) -0.017(5) 0.075(6)
C4 0.120(8) 0.123(9) 0.076(9) 0.000(7) -0.008(7) 0.057(7)
N4 0.123(10) 0.122(10) 0.075(10) -0.013(7) -0.023(8) 0.066(8)
C5 0.128(9) 0.137(10) 0.109(11) -0.019(9) 0.008(9) 0.040(8)
C6 0.122(10) 0.155(11) 0.125(11) -0.014(9) 0.018(9) 0.037(9)
C1' 0.130(9) 0.189(11) 0.168(11) -0.013(9) 0.026(9) 0.065(8)
O1' 0.140(9) 0.215(12) 0.204(12) 0.004(10) 0.037(9) 0.061(9)
C2' 0.132(10) 0.204(12) 0.190(13) -0.014(10) 0.027(10) 0.087(9)
O2' 0.167(14) 0.226(16) 0.223(19) -0.032(14) 0.037(13) 0.096(13)
C3' 0.146(11) 0.227(13) 0.218(14) -0.005(11) 0.018(11) 0.087(10)
O3' 0.163(13) 0.30(2) 0.27(2) 0.006(16) 0.050(13) 0.152(14)
C4' 0.153(11) 0.234(13) 0.223(14) -0.006(11) 0.027(11) 0.065(10)
C5' 0.177(14) 0.255(17) 0.246(19) -0.020(16) 0.019(15) 0.045(14)
O5' 0.26(2) 0.29(2) 0.28(3) -0.05(2) -0.03(2) 0.04(2)
N1A 0.113(7) 0.103(6) 0.103(8) 0.007(6) 0.013(6) 0.064(6)
C2A 0.102(7) 0.091(7) 0.070(8) -0.002(6) 0.011(6) 0.052(6)
O2A 0.131(8) 0.092(7) 0.076(7) 0.000(5) 0.010(6) 0.070(6)
N3A 0.099(7) 0.090(6) 0.060(7) -0.004(5) 0.011(5) 0.052(5)
C4A 0.100(7) 0.099(7) 0.064(8) -0.004(6) 0.012(6) 0.055(6)
N4A 0.116(9) 0.111(9) 0.055(8) 0.020(7) 0.016(7) 0.057(8)
C5A 0.099(7) 0.101(8) 0.091(9) 0.001(7) 0.006(7) 0.051(6)
C6A 0.102(8) 0.103(8) 0.103(9) 0.003(7) 0.005(7) 0.049(7)
C1'A 0.147(9) 0.115(7) 0.143(10) 0.026(7) 0.045(8) 0.081(7)
O1'A 0.152(8) 0.121(7) 0.175(10) 0.042(7) 0.054(8) 0.085(7)
C2'A 0.163(10) 0.116(9) 0.172(11) 0.032(8) 0.049(9) 0.079(8)
O2'A 0.188(14) 0.111(10) 0.243(17) -0.010(10) 0.085(13) 0.064(10)
C3'A 0.162(10) 0.142(9) 0.185(12) 0.041(9) 0.054(9) 0.090(8)
O3'A 0.177(14) 0.227(16) 0.242(19) 0.081(14) 0.054(13) 0.119(13)
C4'A 0.157(10) 0.142(9) 0.198(12) 0.039(9) 0.062(9) 0.083(8)
C5'A 0.156(12) 0.170(13) 0.222(17) 0.037(14) 0.065(13) 0.079(11)
O5'A 0.151(14) 0.27(2) 0.31(2) 0.07(2) 0.017(16) 0.071(15)
N1B 0.131(8) 0.110(7) 0.111(8) 0.002(6) 0.008(6) 0.080(6)
C2B 0.119(8) 0.109(8) 0.085(9) 0.011(7) -0.006(7) 0.070(7)
O2B 0.140(9) 0.110(7) 0.058(6) 0.012(5) 0.006(6) 0.088(7)
N3B 0.110(7) 0.105(7) 0.065(7) 0.003(6) 0.000(6) 0.064(6)
C4B 0.126(9) 0.105(8) 0.075(8) 0.007(7) 0.010(7) 0.065(7)
N4B 0.130(11) 0.116(10) 0.101(11) 0.014(8) 0.013(8) 0.076(9)
C5B 0.119(9) 0.108(8) 0.101(10) 0.016(8) 0.015(8) 0.063(7)
C6B 0.128(9) 0.107(8) 0.114(10) -0.003(8) 0.007(8) 0.070(7)
C1'B 0.163(10) 0.154(9) 0.167(11) -0.004(8) 0.024(8) 0.097(8)
O1'B 0.190(11) 0.144(9) 0.191(12) -0.022(8) 0.024(9) 0.107(8)
C2'B 0.168(11) 0.186(11) 0.211(13) -0.006(11) 0.034(10) 0.117(9)
O2'B 0.173(14) 0.262(19) 0.26(2) 0.021(17) 0.017(15) 0.117(13)
C3'B 0.192(12) 0.188(11) 0.238(14) 0.004(12) 0.021(11) 0.117(10)
O3'B 0.26(2) 0.224(18) 0.32(2) -0.048(18) -0.016(18) 0.133(15)
C4'B 0.213(12) 0.164(10) 0.235(14) -0.014(11) 0.029(11) 0.101(9)
C5'B 0.230(17) 0.176(13) 0.266(18) -0.019(15) 0.033(14) 0.083(13)
O5'B 0.29(2) 0.208(19) 0.31(3) -0.02(2) 0.06(2) 0.043(18)
N1C 0.152(8) 0.117(7) 0.119(9) -0.020(7) -0.025(7) 0.073(7)
C2C 0.143(9) 0.114(8) 0.071(9) -0.016(7) 0.000(7) 0.067(7)
O2C 0.130(9) 0.124(8) 0.077(8) 0.000(6) 0.006(6) 0.068(7)
N3C 0.132(8) 0.102(7) 0.054(7) -0.007(5) 0.009(6) 0.067(6)
C4C 0.140(9) 0.097(8) 0.078(9) -0.012(7) 0.009(7) 0.065(7)
N4C 0.143(11) 0.110(9) 0.071(9) 0.006(7) -0.010(8) 0.078(8)
C5C 0.151(10) 0.098(8) 0.105(10) 0.003(8) -0.007(8) 0.059(8)
C6C 0.149(10) 0.114(9) 0.109(10) -0.006(8) -0.019(8) 0.053(8)
C1'C 0.168(10) 0.138(9) 0.182(11) -0.027(9) -0.053(9) 0.077(8)
O1'C 0.187(11) 0.162(10) 0.225(13) -0.023(10) -0.060(10) 0.076(9)
C2'C 0.171(11) 0.168(11) 0.218(14) -0.027(11) -0.056(11) 0.078(9)
O2'C 0.216(17) 0.226(17) 0.31(2) 0.003(16) -0.097(17) 0.117(14)
C3'C 0.170(11) 0.177(12) 0.240(14) -0.034(11) -0.052(11) 0.076(11)
O3'C 0.186(15) 0.222(18) 0.28(2) -0.030(16) -0.057(15) 0.069(14)
C4'C 0.186(11) 0.176(11) 0.250(14) -0.022(11) -0.052(12) 0.068(11)
C5'C 0.213(16) 0.175(13) 0.269(19) -0.026(15) -0.046(15) 0.062(14)
O5'C 0.28(2) 0.205(18) 0.30(3) 0.038(19) -0.05(2) 0.048(18)
N1D 0.186(9) 0.133(7) 0.084(8) 0.000(6) -0.004(7) 0.116(7)
C2D 0.181(10) 0.126(8) 0.064(8) 0.006(7) 0.002(7) 0.113(8)
O2D 0.176(11) 0.139(9) 0.060(7) -0.018(6) -0.006(7) 0.109(9)
N3D 0.185(10) 0.128(8) 0.050(7) 0.002(6) 0.013(6) 0.109(8)
C4D 0.185(10) 0.140(9) 0.064(8) 0.005(7) 0.012(7) 0.117(8)
N4D 0.178(13) 0.168(12) 0.058(9) 0.030(8) 0.018(8) 0.126(11)
C5D 0.185(11) 0.138(9) 0.078(9) -0.001(7) 0.009(8) 0.120(8)
C6D 0.192(11) 0.132(9) 0.077(9) 0.005(7) 0.001(8) 0.121(8)
C1'D 0.180(9) 0.142(9) 0.109(9) 0.006(7) -0.021(7) 0.115(7)
O1'D 0.178(9) 0.151(8) 0.142(9) -0.002(7) -0.012(7) 0.115(7)
C2'D 0.166(10) 0.153(10) 0.106(10) -0.004(8) -0.020(8) 0.114(8)
O2'D 0.149(11) 0.191(14) 0.160(14) -0.001(11) -0.014(10) 0.082(10)
C3'D 0.169(10) 0.171(10) 0.139(11) -0.004(8) -0.015(9) 0.106(9)
O3'D 0.145(11) 0.212(15) 0.177(15) -0.025(12) -0.018(10) 0.088(11)
C4'D 0.174(10) 0.163(9) 0.153(11) -0.004(8) -0.021(9) 0.118(8)
C5'D 0.184(13) 0.161(11) 0.161(14) -0.016(11) -0.024(11) 0.123(11)
O5'D 0.233(17) 0.161(13) 0.243(19) -0.023(12) -0.044(14) 0.136(13)
N1E 0.234(11) 0.154(9) 0.137(10) 0.015(8) 0.005(8) 0.137(8)
C2E 0.216(12) 0.150(10) 0.094(10) 0.013(8) -0.021(8) 0.137(9)
O2E 0.210(14) 0.157(11) 0.096(10) 0.008(8) 0.000(9) 0.124(10)
N3E 0.204(11) 0.149(9) 0.081(9) 0.005(7) -0.017(7) 0.137(9)
C4E 0.220(13) 0.148(10) 0.100(10) 0.002(8) -0.008(9) 0.131(10)
N4E 0.205(15) 0.170(13) 0.093(12) -0.027(9) -0.010(10) 0.146(12)
C5E 0.230(13) 0.157(11) 0.129(12) -0.001(9) 0.001(10) 0.143(10)
C6E 0.237(13) 0.151(11) 0.141(12) 0.019(9) -0.008(10) 0.146(10)
C1'E 0.252(13) 0.180(11) 0.207(13) 0.028(10) 0.012(10) 0.133(10)
O1'E 0.269(14) 0.193(12) 0.236(14) 0.031(11) 0.012(12) 0.129(11)
C2'E 0.260(14) 0.204(13) 0.251(16) 0.023(12) 0.013(12) 0.127(12)
O2'E 0.26(2) 0.29(2) 0.32(3) 0.01(2) 0.050(19) 0.115(19)
C3'E 0.273(16) 0.209(14) 0.267(16) 0.019(13) -0.001(13) 0.121(13)
O3'E 0.30(2) 0.25(2) 0.32(3) -0.01(2) -0.04(2) 0.110(19)
C4'E 0.278(15) 0.199(13) 0.269(16) 0.025(12) 0.009(13) 0.130(12)
C5'E 0.282(19) 0.214(16) 0.29(2) 0.013(15) 0.024(16) 0.138(15)
O5'E 0.28(2) 0.24(2) 0.35(3) 0.03(2) 0.02(2) 0.136(19)
N1F 0.145(8) 0.123(7) 0.076(7) -0.001(6) 0.005(6) 0.096(6)
C2F 0.140(8) 0.121(8) 0.056(8) 0.003(6) 0.001(7) 0.097(7)
O2F 0.131(8) 0.100(7) 0.069(7) 0.005(5) 0.015(6) 0.084(7)
N3F 0.147(8) 0.132(8) 0.042(6) -0.004(5) 0.004(6) 0.092(7)
C4F 0.153(10) 0.140(9) 0.058(8) -0.004(7) -0.017(7) 0.088(8)
N4F 0.150(12) 0.157(12) 0.075(10) -0.007(8) -0.027(8) 0.097(10)
C5F 0.152(10) 0.140(10) 0.074(9) -0.005(7) -0.033(8) 0.093(8)
C6F 0.152(9) 0.139(9) 0.084(9) -0.005(7) -0.018(8) 0.099(8)
C1'F 0.150(8) 0.114(7) 0.088(8) 0.010(6) 0.020(7) 0.087(7)
O1'F 0.154(8) 0.115(7) 0.110(8) 0.002(6) 0.024(6) 0.089(6)
C2'F 0.163(10) 0.116(8) 0.125(10) 0.022(7) 0.031(8) 0.088(8)
O2'F 0.211(14) 0.133(10) 0.143(12) 0.057(9) 0.089(10) 0.097(10)
C3'F 0.172(10) 0.117(9) 0.135(11) 0.013(8) 0.024(8) 0.094(8)
O3'F 0.181(13) 0.121(10) 0.190(15) -0.006(10) 0.042(11) 0.060(10)
C4'F 0.168(9) 0.129(8) 0.134(10) -0.003(8) 0.027(8) 0.092(8)
C5'F 0.168(12) 0.150(11) 0.151(14) -0.012(11) 0.021(12) 0.097(10)
O5'F 0.223(17) 0.226(18) 0.22(2) -0.010(17) -0.012(15) 0.101(15)
N1G 0.281(12) 0.232(11) 0.099(9) 0.011(7) 0.015(8) 0.219(9)
C2G 0.261(12) 0.223(11) 0.062(9) -0.009(8) -0.003(8) 0.207(10)
O2G 0.258(15) 0.216(12) 0.082(9) -0.005(8) -0.003(9) 0.206(12)
N3G 0.267(12) 0.215(11) 0.041(7) -0.016(7) -0.016(7) 0.203(10)
C4G 0.257(13) 0.217(11) 0.046(8) -0.019(7) -0.018(8) 0.207(10)
N4G 0.252(17) 0.219(15) 0.063(10) -0.024(9) -0.026(10) 0.190(14)
C5G 0.258(13) 0.229(12) 0.067(9) 0.000(8) -0.013(8) 0.206(11)
C6G 0.267(13) 0.230(12) 0.076(10) 0.010(9) 0.000(9) 0.212(11)
C1'G 0.301(13) 0.269(13) 0.162(12) 0.041(10) 0.057(10) 0.228(11)
O1'G 0.326(15) 0.296(14) 0.206(13) 0.057(11) 0.080(12) 0.223(12)
C2'G 0.305(15) 0.296(15) 0.190(14) 0.046(12) 0.057(12) 0.207(13)
O2'G 0.36(3) 0.28(2) 0.25(2) 0.017(18) -0.03(2) 0.183(19)
C3'G 0.311(16) 0.317(16) 0.217(15) 0.060(12) 0.069(13) 0.197(13)
O3'G 0.30(2) 0.35(2) 0.27(2) 0.086(18) 0.097(18) 0.193(19)
C4'G 0.308(16) 0.312(15) 0.231(15) 0.061(12) 0.091(13) 0.216(13)
C5'G 0.318(19) 0.312(18) 0.246(18) 0.076(16) 0.093(16) 0.204(15)
O5'G 0.34(2) 0.25(2) 0.28(2) 0.043(17) 0.093(19) 0.216(18)
N1H 0.121(7) 0.115(7) 0.073(7) 0.001(5) 0.001(5) 0.091(6)
C2H 0.121(8) 0.121(8) 0.067(8) -0.007(6) -0.001(7) 0.090(7)
O2H 0.114(7) 0.111(7) 0.051(6) -0.001(5) -0.014(5) 0.082(6)
N3H 0.121(7) 0.118(7) 0.058(7) 0.004(5) 0.007(6) 0.093(6)
C4H 0.132(9) 0.130(9) 0.071(8) 0.006(7) 0.009(7) 0.092(7)
N4H 0.156(11) 0.141(10) 0.062(8) 0.027(7) 0.029(8) 0.114(9)
C5H 0.129(8) 0.124(9) 0.093(9) 0.009(7) 0.015(7) 0.093(7)
C6H 0.126(8) 0.125(9) 0.084(9) 0.006(7) 0.008(7) 0.092(7)
C1'H 0.131(8) 0.117(7) 0.087(8) -0.003(6) -0.004(6) 0.093(6)
O1'H 0.133(7) 0.126(7) 0.113(8) -0.002(6) -0.004(6) 0.090(6)
C2'H 0.125(8) 0.124(8) 0.117(9) -0.008(7) -0.010(7) 0.093(7)
O2'H 0.154(10) 0.121(9) 0.142(11) -0.032(8) -0.031(8) 0.094(8)
C3'H 0.123(9) 0.132(9) 0.133(10) -0.004(8) -0.019(8) 0.094(7)
O3'H 0.143(10) 0.124(9) 0.147(11) -0.012(8) -0.021(9) 0.080(8)
C4'H 0.127(8) 0.138(9) 0.141(10) -0.004(8) -0.015(8) 0.091(7)
C5'H 0.134(10) 0.163(12) 0.185(14) -0.006(11) -0.028(11) 0.090(9)
O5'H 0.165(13) 0.211(16) 0.25(2) 0.007(15) -0.020(14) 0.099(12)
N1I 0.141(8) 0.130(8) 0.124(9) -0.013(7) -0.016(7) 0.078(7)
C2I 0.126(8) 0.107(8) 0.075(8) 0.004(6) -0.012(7) 0.069(7)
O2I 0.133(9) 0.104(7) 0.084(8) -0.014(6) -0.030(6) 0.073(7)
N3I 0.126(7) 0.108(7) 0.049(6) 0.001(5) -0.002(6) 0.073(6)
C4I 0.120(8) 0.120(8) 0.057(8) 0.010(6) -0.003(6) 0.081(7)
N4I 0.129(9) 0.108(9) 0.062(8) -0.003(6) 0.003(7) 0.083(8)
C5I 0.117(8) 0.127(9) 0.072(9) 0.000(7) 0.006(7) 0.074(8)
C6I 0.118(9) 0.130(10) 0.103(10) 0.002(8) -0.001(8) 0.075(7)
C1'I 0.177(10) 0.163(10) 0.187(12) -0.034(9) -0.068(9) 0.093(8)
O1'I 0.202(11) 0.177(11) 0.221(13) -0.041(9) -0.087(10) 0.099(9)
C2'I 0.200(12) 0.186(12) 0.229(14) -0.023(11) -0.088(11) 0.089(10)
O2'I 0.211(16) 0.192(15) 0.26(2) -0.018(14) -0.118(15) 0.084(13)
C3'I 0.214(12) 0.201(13) 0.249(15) -0.029(11) -0.094(12) 0.095(10)
O3'I 0.27(2) 0.226(18) 0.28(2) -0.051(16) -0.096(18) 0.132(16)
C4'I 0.209(12) 0.208(12) 0.254(14) -0.030(11) -0.091(11) 0.106(10)
C5'I 0.220(14) 0.226(16) 0.282(19) -0.034(16) -0.074(16) 0.118(13)
O5'I 0.196(17) 0.31(2) 0.31(2) -0.03(2) -0.062(18) 0.126(16)

_geom_special_details            
;
 All esds (except the esd in the dihedral angle between two l.s. planes)
 are estimated using the full covariance matrix.  The cell esds are taken
 into account individually in the estimation of esds in distances, angles
 and torsion angles; correlations between esds in cell parameters are only
 used when they are defined by crystal symmetry.  An approximate (isotropic)
 treatment of cell esds is used for estimating esds involving l.s. planes.
;

loop_
_geom_bond_atom_site_label_1
_geom_bond_atom_site_label_2
_geom_bond_distance
_geom_bond_site_symmetry_2
_geom_bond_publ_flag
Ag1 Ag2 3.0160(17) . ?
Ag1 Ag5 3.0552(15) 1_554 ?
Ag1 N3 2.075(11) . ?
Ag1 N3A 2.109(10) . ?
Ag2 Ag3 2.9820(18) . ?
Ag2 N3B 2.096(11) . ?
Ag2 N3C 2.106(11) . ?
Ag3 Ag4 2.9981(18) . ?
Ag3 N3D 2.111(11) . ?
Ag3 N3E 2.109(12) . ?
Ag4 Ag5 3.0484(16) . ?
Ag4 N3F 2.138(11) . ?
Ag4 N3G 2.107(12) . ?
Ag5 N3H 2.114(10) . ?
Ag5 N3I 2.080(11) . ?
N1 C2 1.387(11) . ?
N1 C6 1.339(12) . ?
N1 C1' 1.476(12) . ?
C2 O2 1.244(10) . ?
C2 N3 1.343(11) . ?
N3 C4 1.357(11) . ?
C4 N4 1.337(11) . ?
C4 C5 1.407(12) . ?
N4 H41 0.880 . ?
N4 H42 0.880 . ?
C5 H5 0.950 . ?
C5 C6 1.353(12) . ?
C6 H6 0.950 . ?
C1' H1' 1.000 . ?
C1' O1' 1.372(12) . ?
C1' C2' 1.578(14) . ?
O1' C4' 1.513(14) . ?
C2' H2'J 1.000 . ?
C2' O2' 1.387(13) . ?
C2' C3' 1.424(14) . ?
O2' H2' 0.8399 . ?
C3' H3'J 1.000 . ?
C3' O3' 1.495(14) . ?
C3' C4' 1.499(15) . ?
O3' H3' 0.840 . ?
C4' H4' 1.000 . ?
C4' C5' 1.462(16) . ?
C5' H5'1 0.990 . ?
C5' H5'2 0.990 . ?
C5' O5' 1.403(15) . ?
O5' H5' 0.8398 . ?
N1A C2A 1.379(10) . ?
N1A C6A 1.350(11) . ?
N1A C1'A 1.474(12) . ?
C2A O2A 1.233(10) . ?
C2A N3A 1.346(11) . ?
N3A C4A 1.352(11) . ?
C4A N4A 1.334(11) . ?
C4A C5A 1.411(11) . ?
N4A H4A1 0.880 . ?
N4A H4A2 0.880 . ?
C5A H5A 0.950 . ?
C5A C6A 1.338(12) . ?
C6A H6A 0.950 . ?
C1'A H1'A 1.000 . ?
C1'A O1'A 1.380(12) . ?
C1'A C2'A 1.573(14) . ?
O1'A C4'A 1.512(13) . ?
C2'A H2'K 1.000 . ?
C2'A O2'A 1.384(13) . ?
C2'A C3'A 1.423(14) . ?
O2'A H2'A 0.8398 . ?
C3'A H3'K 1.000 . ?
C3'A O3'A 1.488(13) . ?
C3'A C4'A 1.499(15) . ?
O3'A H3'A 0.8399 . ?
C4'A H4'A 1.000 . ?
C4'A C5'A 1.456(15) . ?
C5'A H5'3 0.990 . ?
C5'A H5'4 0.990 . ?
C5'A O5'A 1.391(15) . ?
O5'A H5'A 0.8399 . ?
N1B C2B 1.387(11) . ?
N1B C6B 1.343(11) . ?
N1B C1'B 1.467(12) . ?
C2B O2B 1.244(10) . ?
C2B N3B 1.336(11) . ?
N3B C4B 1.352(11) . ?
C4B N4B 1.345(11) . ?
C4B C5B 1.407(12) . ?
N4B H4B1 0.880 . ?
N4B H4B2 0.880 . ?
C5B H5B 0.950 . ?
C5B C6B 1.347(12) . ?
C6B H6B 0.950 . ?
C1'B H1'B 1.000 . ?
C1'B O1'B 1.378(12) . ?
C1'B C2'B 1.577(14) . ?
O1'B C4'B 1.506(13) . ?
C2'B H2'L 1.000 . ?
C2'B O2'B 1.401(13) . ?
C2'B C3'B 1.416(14) . ?
O2'B H2'B 0.8401 . ?
C3'B H3'L 1.000 . ?
C3'B O3'B 1.479(14) . ?
C3'B C4'B 1.501(15) . ?
O3'B H3'B 0.8401 . ?
C4'B H4'B 1.000 . ?
C4'B C5'B 1.462(15) . ?
C5'B H5'5 0.990 . ?
C5'B H5'6 0.990 . ?
C5'B O5'B 1.396(15) . ?
O5'B H5'B 0.8401 . ?
N1C C2C 1.386(11) . ?
N1C C6C 1.343(11) . ?
N1C C1'C 1.472(12) . ?
C2C O2C 1.230(11) . ?
C2C N3C 1.326(11) . ?
N3C C4C 1.354(11) . ?
C4C N4C 1.333(11) . ?
C4C C5C 1.402(12) . ?
N4C H4C1 0.880 . ?
N4C H4C2 0.880 . ?
C5C H5C 0.950 . ?
C5C C6C 1.349(12) . ?
C6C H6C 0.950 . ?
C1'C H1'C 1.000 . ?
C1'C O1'C 1.368(12) . ?
C1'C C2'C 1.576(14) . ?
O1'C C4'C 1.515(14) . ?
C2'C H2'M 1.000 . ?
C2'C O2'C 1.377(13) . ?
C2'C C3'C 1.420(14) . ?
O2'C H2'C 0.8399 . ?
C3'C H3'M 1.000 . ?
C3'C O3'C 1.489(14) . ?
C3'C C4'C 1.492(15) . ?
O3'C H3'C 0.840 . ?
C4'C H4'C 1.000 . ?
C4'C C5'C 1.460(16) . ?
C5'C H5'7 0.990 . ?
C5'C H5'8 0.990 . ?
C5'C O5'C 1.400(15) . ?
O5'C H5'C 0.8401 . ?
N1D C2D 1.397(11) . ?
N1D C6D 1.342(11) . ?
N1D C1'D 1.469(12) . ?
C2D O2D 1.240(11) . ?
C2D N3D 1.341(11) . ?
N3D C4D 1.353(11) . ?
C4D N4D 1.335(11) . ?
C4D C5D 1.415(11) . ?
N4D H4D1 0.880 . ?
N4D H4D2 0.880 . ?
C5D H5D 0.950 . ?
C5D C6D 1.343(12) . ?
C6D H6D 0.950 . ?
C1'D H1'D 1.000 . ?
C1'D O1'D 1.381(11) . ?
C1'D C2'D 1.583(14) . ?
O1'D C4'D 1.527(13) . ?
C2'D H2'N 1.000 . ?
C2'D O2'D 1.391(13) . ?
C2'D C3'D 1.427(14) . ?
O2'D H2'D 0.840 . ?
C3'D H3'N 1.000 . ?
C3'D O3'D 1.481(13) . ?
C3'D C4'D 1.499(15) . ?
O3'D H3'D 0.840 . ?
C4'D H4'D 1.000 . ?
C4'D C5'D 1.452(15) . ?
C5'D H5'9 0.990 . ?
C5'D H5'0 0.990 . ?
C5'D O5'D 1.398(14) . ?
O5'D H5'D 0.8399 . ?
N1E C2E 1.397(11) . ?
N1E C6E 1.340(12) . ?
N1E C1'E 1.474(13) . ?
C2E O2E 1.231(11) . ?
C2E N3E 1.330(11) . ?
N3E C4E 1.348(11) . ?
C4E N4E 1.333(12) . ?
C4E C5E 1.408(12) . ?
N4E H4E1 0.880 . ?
N4E H4E2 0.880 . ?
C5E H5E 0.950 . ?
C5E C6E 1.357(13) . ?
C6E H6E 0.950 . ?
C1'E H1'E 1.000 . ?
C1'E O1'E 1.374(12) . ?
C1'E C2'E 1.588(15) . ?
O1'E C4'E 1.517(14) . ?
C2'E H2'O 1.000 . ?
C2'E O2'E 1.388(14) . ?
C2'E C3'E 1.427(15) . ?
O2'E H2'E 0.840 . ?
C3'E H3'O 1.000 . ?
C3'E O3'E 1.493(14) . ?
C3'E C4'E 1.506(16) . ?
O3'E H3'E 0.8401 . ?
C4'E H4'E 1.000 . ?
C4'E C5'E 1.452(16) . ?
C5'E H5'J 0.990 . ?
C5'E H5'K 0.990 . ?
C5'E O5'E 1.399(16) . ?
O5'E H5'E 0.840 . ?
N1F C2F 1.393(10) . ?
N1F C6F 1.347(11) . ?
N1F C1'F 1.473(12) . ?
C2F O2F 1.242(10) . ?
C2F N3F 1.335(11) . ?
N3F C4F 1.361(11) . ?
C4F N4F 1.333(11) . ?
C4F C5F 1.407(12) . ?
N4F H4F1 0.880 . ?
N4F H4F2 0.880 . ?
C5F H5F 0.950 . ?
C5F C6F 1.344(12) . ?
C6F H6F 0.950 . ?
C1'F H1'F 1.000 . ?
C1'F O1'F 1.373(11) . ?
C1'F C2'F 1.581(13) . ?
O1'F C4'F 1.509(12) . ?
C2'F H2'P 1.000 . ?
C2'F O2'F 1.373(12) . ?
C2'F C3'F 1.411(13) . ?
O2'F H2'F 0.8399 . ?
C3'F H3'P 1.000 . ?
C3'F O3'F 1.490(13) . ?
C3'F C4'F 1.495(15) . ?
O3'F H3'F 0.8399 . ?
C4'F H4'F 1.000 . ?
C4'F C5'F 1.452(15) . ?
C5'F H5'L 0.990 . ?
C5'F H5'M 0.990 . ?
C5'F O5'F 1.393(15) . ?
O5'F H5'F 0.840 . ?
N1G C2G 1.393(11) . ?
N1G C6G 1.350(11) . ?
N1G C1'G 1.469(12) . ?
C2G O2G 1.243(11) . ?
C2G N3G 1.335(12) . ?
N3G C4G 1.350(11) . ?
C4G N4G 1.345(12) . ?
C4G C5G 1.411(12) . ?
N4G H4G1 0.880 . ?
N4G H4G2 0.880 . ?
C5G H5G 0.950 . ?
C5G C6G 1.337(13) . ?
C6G H6G 0.950 . ?
C1'G H1'G 1.000 . ?
C1'G O1'G 1.377(12) . ?
C1'G C2'G 1.584(15) . ?
O1'G C4'G 1.522(14) . ?
C2'G H2'Q 1.000 . ?
C2'G O2'G 1.379(14) . ?
C2'G C3'G 1.422(15) . ?
O2'G H2'G 0.840 . ?
C3'G H3'Q 1.000 . ?
C3'G O3'G 1.492(14) . ?
C3'G C4'G 1.491(15) . ?
O3'G H3'G 0.8398 . ?
C4'G H4'G 1.000 . ?
C4'G C5'G 1.459(16) . ?
C5'G H5'N 0.990 . ?
C5'G H5'O 0.990 . ?
C5'G O5'G 1.385(15) . ?
O5'G H5'G 0.840 . ?
N1H C2H 1.390(10) . ?
N1H C6H 1.339(11) . ?
N1H C1'H 1.472(11) . ?
C2H O2H 1.244(10) . ?
C2H N3H 1.340(11) . ?
N3H C4H 1.350(11) . ?
C4H N4H 1.346(11) . ?
C4H C5H 1.411(12) . ?
N4H H4H1 0.880 . ?
N4H H4H2 0.880 . ?
C5H H5H 0.950 . ?
C5H C6H 1.353(12) . ?
C6H H6H 0.950 . ?
C1'H H1'H 1.000 . ?
C1'H O1'H 1.379(11) . ?
C1'H C2'H 1.588(13) . ?
O1'H C4'H 1.514(12) . ?
C2'H H2'R 1.000 . ?
C2'H O2'H 1.385(12) . ?
C2'H C3'H 1.421(13) . ?
O2'H H2'H 0.840 . ?
C3'H H3'R 1.000 . ?
C3'H O3'H 1.478(13) . ?
C3'H C4'H 1.496(14) . ?
O3'H H3'H 0.840 . ?
C4'H H4'H 1.000 . ?
C4'H C5'H 1.462(15) . ?
C5'H H5'P 0.990 . ?
C5'H H5'Q 0.990 . ?
C5'H O5'H 1.392(15) . ?
O5'H H5'H 0.840 . ?
N1I C2I 1.392(11) . ?
N1I C6I 1.344(11) . ?
N1I C1'I 1.480(12) . ?
C2I O2I 1.240(10) . ?
C2I N3I 1.351(11) . ?
N3I C4I 1.362(11) . ?
C4I N4I 1.332(11) . ?
C4I C5I 1.398(11) . ?
N4I H4I1 0.880 . ?
N4I H4I2 0.880 . ?
C5I H5I 0.950 . ?
C5I C6I 1.337(12) . ?
C6I H6I 0.950 . ?
C1'I H1'I 1.000 . ?
C1'I O1'I 1.378(12) . ?
C1'I C2'I 1.579(15) . ?
O1'I C4'I 1.507(14) . ?
C2'I H2'S 1.000 . ?
C2'I O2'I 1.384(13) . ?
C2'I C3'I 1.423(14) . ?
O2'I H2'I 0.8401 . ?
C3'I H3'S 1.000 . ?
C3'I O3'I 1.491(14) . ?
C3'I C4'I 1.496(15) . ?
O3'I H3'I 0.840 . ?
C4'I H4'I 1.000 . ?
C4'I C5'I 1.453(16) . ?
C5'I H5'R 0.990 . ?
C5'I H5'S 0.990 . ?
C5'I O5'I 1.396(15) . ?
O5'I H5'I 0.8397 . ?

loop_
_geom_angle_atom_site_label_1
_geom_angle_atom_site_label_2
_geom_angle_atom_site_label_3
_geom_angle
_geom_angle_site_symmetry_1
_geom_angle_site_symmetry_3
_geom_angle_publ_flag
Ag2 Ag1 Ag5 166.73(6) . 1_554 ?
Ag2 Ag1 N3 85.1(3) . . ?
Ag2 Ag1 N3A 95.8(3) . . ?
Ag5 Ag1 N3 88.4(3) 1_554 . ?
Ag5 Ag1 N3A 89.6(3) 1_554 . ?
N3 Ag1 N3A 174.7(4) . . ?
Ag1 Ag2 Ag3 162.34(7) . . ?
Ag1 Ag2 N3B 88.9(3) . . ?
Ag1 Ag2 N3C 88.3(3) . . ?
Ag3 Ag2 N3B 91.3(3) . . ?
Ag3 Ag2 N3C 88.4(3) . . ?
N3B Ag2 N3C 169.6(5) . . ?
Ag2 Ag3 Ag4 165.48(8) . . ?
Ag2 Ag3 N3D 85.1(3) . . ?
Ag2 Ag3 N3E 95.2(4) . . ?
Ag4 Ag3 N3D 89.4(3) . . ?
Ag4 Ag3 N3E 87.5(4) . . ?
N3D Ag3 N3E 168.9(6) . . ?
Ag3 Ag4 Ag5 167.04(9) . . ?
Ag3 Ag4 N3F 94.8(3) . . ?
Ag3 Ag4 N3G 86.1(3) . . ?
Ag5 Ag4 N3F 89.2(3) . . ?
Ag5 Ag4 N3G 88.5(4) . . ?
N3F Ag4 N3G 173.3(6) . . ?
Ag1 Ag5 Ag4 170.63(6) 1_556 . ?
Ag1 Ag5 N3H 88.0(3) 1_556 . ?
Ag1 Ag5 N3I 91.7(3) 1_556 . ?
Ag4 Ag5 N3H 93.6(3) . . ?
Ag4 Ag5 N3I 86.2(3) . . ?
N3H Ag5 N3I 177.3(4) . . ?
C2 N1 C6 119.4(10) . . ?
C2 N1 C1' 116.9(10) . . ?
C6 N1 C1' 123.0(11) . . ?
N1 C2 O2 118.7(11) . . ?
N1 C2 N3 120.8(10) . . ?
O2 C2 N3 120.3(11) . . ?
Ag1 N3 C2 114.8(8) . . ?
Ag1 N3 C4 127.2(8) . . ?
C2 N3 C4 117.8(10) . . ?
N3 C4 N4 117.5(11) . . ?
N3 C4 C5 122.8(11) . . ?
N4 C4 C5 119.7(11) . . ?
C4 N4 H41 120.0 . . ?
C4 N4 H42 120.0 . . ?
H41 N4 H42 120.0 . . ?
C4 C5 H5 122.1 . . ?
C4 C5 C6 115.7(12) . . ?
H5 C5 C6 122.1 . . ?
N1 C6 C5 121.9(13) . . ?
N1 C6 H6 119.0 . . ?
C5 C6 H6 119.0 . . ?
N1 C1' H1' 109.0 . . ?
N1 C1' O1' 108.2(12) . . ?
N1 C1' C2' 113.2(13) . . ?
H1' C1' O1' 109.0 . . ?
H1' C1' C2' 109.0 . . ?
O1' C1' C2' 108.5(11) . . ?
C1' O1' C4' 107.6(11) . . ?
C1' C2' H2'J 110.1 . . ?
C1' C2' O2' 113.7(15) . . ?
C1' C2' C3' 100.2(11) . . ?
H2'J C2' O2' 110.1 . . ?
H2'J C2' C3' 110.1 . . ?
O2' C2' C3' 112.2(13) . . ?
C2' O2' H2' 109.2 . . ?
C2' C3' H3'J 111.0 . . ?
C2' C3' O3' 112.3(14) . . ?
C2' C3' C4' 105.8(12) . . ?
H3'J C3' O3' 111.0 . . ?
H3'J C3' C4' 111.0 . . ?
O3' C3' C4' 105.5(14) . . ?
C3' O3' H3' 107.3 . . ?
O1' C4' C3' 102.0(11) . . ?
O1' C4' H4' 108.5 . . ?
O1' C4' C5' 110.7(16) . . ?
C3' C4' H4' 108.5 . . ?
C3' C4' C5' 118.2(16) . . ?
H4' C4' C5' 108.5 . . ?
C4' C5' H5'1 109.5 . . ?
C4' C5' H5'2 109.5 . . ?
C4' C5' O5' 110.6(16) . . ?
H5'1 C5' H5'2 108.1 . . ?
H5'1 C5' O5' 109.5 . . ?
H5'2 C5' O5' 109.5 . . ?
C5' O5' H5' 106.5 . . ?
C2A N1A C6A 119.8(10) . . ?
C2A N1A C1'A 120.4(10) . . ?
C6A N1A C1'A 119.7(10) . . ?
N1A C2A O2A 120.4(10) . . ?
N1A C2A N3A 119.6(10) . . ?
O2A C2A N3A 119.9(10) . . ?
Ag1 N3A C2A 115.6(7) . . ?
Ag1 N3A C4A 125.1(7) . . ?
C2A N3A C4A 119.3(10) . . ?
N3A C4A N4A 117.6(10) . . ?
N3A C4A C5A 122.1(10) . . ?
N4A C4A C5A 120.2(11) . . ?
C4A N4A H4A1 120.0 . . ?
C4A N4A H4A2 120.0 . . ?
H4A1 N4A H4A2 120.0 . . ?
C4A C5A H5A 122.0 . . ?
C4A C5A C6A 116.0(11) . . ?
H5A C5A C6A 122.0 . . ?
N1A C6A C5A 122.8(11) . . ?
N1A C6A H6A 118.6 . . ?
C5A C6A H6A 118.6 . . ?
N1A C1'A H1'A 110.4 . . ?
N1A C1'A O1'A 108.3(11) . . ?
N1A C1'A C2'A 112.6(11) . . ?
H1'A C1'A O1'A 110.4 . . ?
H1'A C1'A C2'A 110.4 . . ?
O1'A C1'A C2'A 104.7(10) . . ?
C1'A O1'A C4'A 109.1(9) . . ?
C1'A C2'A H2'K 108.9 . . ?
C1'A C2'A O2'A 111.5(13) . . ?
C1'A C2'A C3'A 101.4(10) . . ?
H2'K C2'A O2'A 108.9 . . ?
H2'K C2'A C3'A 108.9 . . ?
O2'A C2'A C3'A 116.9(13) . . ?
C2'A O2'A H2'A 109.1 . . ?
C2'A C3'A H3'K 109.9 . . ?
C2'A C3'A O3'A 112.7(13) . . ?
C2'A C3'A C4'A 108.2(11) . . ?
H3'K C3'A O3'A 109.9 . . ?
H3'K C3'A C4'A 109.9 . . ?
O3'A C3'A C4'A 106.0(13) . . ?
C3'A O3'A H3'A 109.3 . . ?
O1'A C4'A C3'A 103.4(10) . . ?
O1'A C4'A H4'A 108.0 . . ?
O1'A C4'A C5'A 110.3(13) . . ?
C3'A C4'A H4'A 108.0 . . ?
C3'A C4'A C5'A 118.8(15) . . ?
H4'A C4'A C5'A 108.0 . . ?
C4'A C5'A H5'3 110.3 . . ?
C4'A C5'A H5'4 110.3 . . ?
C4'A C5'A O5'A 107.3(14) . . ?
H5'3 C5'A H5'4 108.5 . . ?
H5'3 C5'A O5'A 110.3 . . ?
H5'4 C5'A O5'A 110.3 . . ?
C5'A O5'A H5'A 103.6 . . ?
C2B N1B C6B 118.6(10) . . ?
C2B N1B C1'B 117.7(10) . . ?
C6B N1B C1'B 123.4(11) . . ?
N1B C2B O2B 117.9(10) . . ?
N1B C2B N3B 119.7(10) . . ?
O2B C2B N3B 122.2(10) . . ?
Ag2 N3B C2B 114.5(8) . . ?
Ag2 N3B C4B 125.1(8) . . ?
C2B N3B C4B 120.3(10) . . ?
N3B C4B N4B 117.9(11) . . ?
N3B C4B C5B 121.5(10) . . ?
N4B C4B C5B 120.5(11) . . ?
C4B N4B H4B1 120.0 . . ?
C4B N4B H4B2 120.0 . . ?
H4B1 N4B H4B2 120.0 . . ?
C4B C5B H5B 122.4 . . ?
C4B C5B C6B 115.1(11) . . ?
H5B C5B C6B 122.4 . . ?
N1B C6B C5B 123.6(12) . . ?
N1B C6B H6B 118.2 . . ?
C5B C6B H6B 118.2 . . ?
N1B C1'B H1'B 107.1 . . ?
N1B C1'B O1'B 109.0(12) . . ?
N1B C1'B C2'B 117.6(13) . . ?
H1'B C1'B O1'B 107.1 . . ?
H1'B C1'B C2'B 107.1 . . ?
O1'B C1'B C2'B 108.5(10) . . ?
C1'B O1'B C4'B 108.1(10) . . ?
C1'B C2'B H2'L 110.9 . . ?
C1'B C2'B O2'B 108.9(14) . . ?
C1'B C2'B C3'B 100.5(11) . . ?
H2'L C2'B O2'B 110.9 . . ?
H2'L C2'B C3'B 110.9 . . ?
O2'B C2'B C3'B 114.4(14) . . ?
C2'B O2'B H2'B 105.8 . . ?
C2'B C3'B H3'L 109.8 . . ?
C2'B C3'B O3'B 115.0(15) . . ?
C2'B C3'B C4'B 107.7(12) . . ?
H3'L C3'B O3'B 109.8 . . ?
H3'L C3'B C4'B 109.8 . . ?
O3'B C3'B C4'B 104.5(14) . . ?
C3'B O3'B H3'B 108.6 . . ?
O1'B C4'B C3'B 100.2(11) . . ?
O1'B C4'B H4'B 109.7 . . ?
O1'B C4'B C5'B 109.3(15) . . ?
C3'B C4'B H4'B 109.7 . . ?
C3'B C4'B C5'B 117.7(17) . . ?
H4'B C4'B C5'B 109.7 . . ?
C4'B C5'B H5'5 110.1 . . ?
C4'B C5'B H5'6 110.1 . . ?
C4'B C5'B O5'B 108.1(15) . . ?
H5'5 C5'B H5'6 108.4 . . ?
H5'5 C5'B O5'B 110.1 . . ?
H5'6 C5'B O5'B 110.1 . . ?
C5'B O5'B H5'B 111.6 . . ?
C2C N1C C6C 120.3(10) . . ?
C2C N1C C1'C 116.8(10) . . ?
C6C N1C C1'C 122.7(11) . . ?
N1C C2C O2C 117.6(11) . . ?
N1C C2C N3C 119.0(10) . . ?
O2C C2C N3C 123.1(12) . . ?
Ag2 N3C C2C 112.7(8) . . ?
Ag2 N3C C4C 127.4(8) . . ?
C2C N3C C4C 119.9(10) . . ?
N3C C4C N4C 115.7(11) . . ?
N3C C4C C5C 122.3(11) . . ?
N4C C4C C5C 121.9(11) . . ?
C4C N4C H4C1 120.0 . . ?
C4C N4C H4C2 120.0 . . ?
H4C1 N4C H4C2 120.0 . . ?
C4C C5C H5C 122.4 . . ?
C4C C5C C6C 115.1(12) . . ?
H5C C5C C6C 122.4 . . ?
N1C C6C C5C 122.2(12) . . ?
N1C C6C H6C 118.9 . . ?
C5C C6C H6C 118.9 . . ?
N1C C1'C H1'C 108.9 . . ?
N1C C1'C O1'C 110.3(12) . . ?
N1C C1'C C2'C 112.2(13) . . ?
H1'C C1'C O1'C 108.9 . . ?
H1'C C1'C C2'C 108.9 . . ?
O1'C C1'C C2'C 107.5(11) . . ?
C1'C O1'C C4'C 108.8(11) . . ?
C1'C C2'C H2'M 109.2 . . ?
C1'C C2'C O2'C 112.5(15) . . ?
C1'C C2'C C3'C 100.2(11) . . ?
H2'M C2'C O2'C 109.2 . . ?
H2'M C2'C C3'C 109.2 . . ?
O2'C C2'C C3'C 116.0(15) . . ?
C2'C O2'C H2'C 109.2 . . ?
C2'C C3'C H3'M 110.4 . . ?
C2'C C3'C O3'C 111.5(14) . . ?
C2'C C3'C C4'C 106.5(13) . . ?
H3'M C3'C O3'C 110.4 . . ?
H3'M C3'C C4'C 110.4 . . ?
O3'C C3'C C4'C 107.7(15) . . ?
C3'C O3'C H3'C 107.5 . . ?
O1'C C4'C C3'C 101.7(11) . . ?
O1'C C4'C H4'C 108.4 . . ?
O1'C C4'C C5'C 112.7(16) . . ?
C3'C C4'C H4'C 108.4 . . ?
C3'C C4'C C5'C 117.0(16) . . ?
H4'C C4'C C5'C 108.4 . . ?
C4'C C5'C H5'7 109.7 . . ?
C4'C C5'C H5'8 109.7 . . ?
C4'C C5'C O5'C 109.6(16) . . ?
H5'7 C5'C H5'8 108.2 . . ?
H5'7 C5'C O5'C 109.7 . . ?
H5'8 C5'C O5'C 109.8 . . ?
C5'C O5'C H5'C 107.7 . . ?
C2D N1D C6D 118.4(10) . . ?
C2D N1D C1'D 118.2(10) . . ?
C6D N1D C1'D 123.1(10) . . ?
N1D C2D O2D 118.5(11) . . ?
N1D C2D N3D 121.0(10) . . ?
O2D C2D N3D 120.2(10) . . ?
Ag3 N3D C2D 117.5(8) . . ?
Ag3 N3D C4D 123.4(8) . . ?
C2D N3D C4D 119.1(10) . . ?
N3D C4D N4D 118.5(11) . . ?
N3D C4D C5D 121.3(11) . . ?
N4D C4D C5D 119.9(12) . . ?
C4D N4D H4D1 120.0 . . ?
C4D N4D H4D2 120.0 . . ?
H4D1 N4D H4D2 120.0 . . ?
C4D C5D H5D 121.6 . . ?
C4D C5D C6D 116.9(12) . . ?
H5D C5D C6D 121.6 . . ?
N1D C6D C5D 123.0(11) . . ?
N1D C6D H6D 118.5 . . ?
C5D C6D H6D 118.5 . . ?
N1D C1'D H1'D 107.7 . . ?
N1D C1'D O1'D 111.7(11) . . ?
N1D C1'D C2'D 115.3(11) . . ?
H1'D C1'D O1'D 107.7 . . ?
H1'D C1'D C2'D 107.7 . . ?
O1'D C1'D C2'D 106.5(10) . . ?
C1'D O1'D C4'D 108.7(10) . . ?
C1'D C2'D H2'N 110.6 . . ?
C1'D C2'D O2'D 113.5(12) . . ?
C1'D C2'D C3'D 98.7(10) . . ?
H2'N C2'D O2'D 110.6 . . ?
H2'N C2'D C3'D 110.6 . . ?
O2'D C2'D C3'D 112.2(12) . . ?
C2'D O2'D H2'D 106.7 . . ?
C2'D C3'D H3'N 108.9 . . ?
C2'D C3'D O3'D 115.1(13) . . ?
C2'D C3'D C4'D 105.7(11) . . ?
H3'N C3'D O3'D 108.9 . . ?
H3'N C3'D C4'D 108.9 . . ?
O3'D C3'D C4'D 109.3(13) . . ?
C3'D O3'D H3'D 108.1 . . ?
O1'D C4'D C3'D 100.5(10) . . ?
O1'D C4'D H4'D 109.4 . . ?
O1'D C4'D C5'D 109.7(13) . . ?
C3'D C4'D H4'D 109.4 . . ?
C3'D C4'D C5'D 118.1(14) . . ?
H4'D C4'D C5'D 109.4 . . ?
C4'D C5'D H5'9 109.8 . . ?
C4'D C5'D H5'0 109.8 . . ?
C4'D C5'D O5'D 109.2(13) . . ?
H5'9 C5'D H5'0 108.3 . . ?
H5'9 C5'D O5'D 109.8 . . ?
H5'0 C5'D O5'D 109.8 . . ?
C5'D O5'D H5'D 108.7 . . ?
C2E N1E C6E 118.9(11) . . ?
C2E N1E C1'E 115.2(11) . . ?
C6E N1E C1'E 125.7(11) . . ?
N1E C2E O2E 118.0(12) . . ?
N1E C2E N3E 119.8(11) . . ?
O2E C2E N3E 122.0(12) . . ?
Ag3 N3E C2E 113.8(8) . . ?
Ag3 N3E C4E 126.1(9) . . ?
C2E N3E C4E 120.2(11) . . ?
N3E C4E N4E 116.4(12) . . ?
N3E C4E C5E 122.0(12) . . ?
N4E C4E C5E 120.9(13) . . ?
C4E N4E H4E1 120.0 . . ?
C4E N4E H4E2 120.0 . . ?
H4E1 N4E H4E2 120.0 . . ?
C4E C5E H5E 122.3 . . ?
C4E C5E C6E 115.3(12) . . ?
H5E C5E C6E 122.3 . . ?
N1E C6E C5E 123.4(12) . . ?
N1E C6E H6E 118.3 . . ?
C5E C6E H6E 118.3 . . ?
N1E C1'E H1'E 108.9 . . ?
N1E C1'E O1'E 110.3(14) . . ?
N1E C1'E C2'E 112.0(14) . . ?
H1'E C1'E O1'E 108.9 . . ?
H1'E C1'E C2'E 108.9 . . ?
O1'E C1'E C2'E 107.9(11) . . ?
C1'E O1'E C4'E 107.3(11) . . ?
C1'E C2'E H2'O 111.0 . . ?
C1'E C2'E O2'E 111.4(16) . . ?
C1'E C2'E C3'E 98.5(11) . . ?
H2'O C2'E O2'E 111.0 . . ?
H2'O C2'E C3'E 111.0 . . ?
O2'E C2'E C3'E 113.4(16) . . ?
C2'E O2'E H2'E 106.9 . . ?
C2'E C3'E H3'O 111.2 . . ?
C2'E C3'E O3'E 111.1(16) . . ?
C2'E C3'E C4'E 104.7(13) . . ?
H3'O C3'E O3'E 111.2 . . ?
H3'O C3'E C4'E 111.2 . . ?
O3'E C3'E C4'E 107.1(16) . . ?
C3'E O3'E H3'E 107.2 . . ?
O1'E C4'E C3'E 101.9(12) . . ?
O1'E C4'E H4'E 108.2 . . ?
O1'E C4'E C5'E 110.6(16) . . ?
C3'E C4'E H4'E 108.2 . . ?
C3'E C4'E C5'E 119.2(18) . . ?
H4'E C4'E C5'E 108.2 . . ?
C4'E C5'E H5'J 109.6 . . ?
C4'E C5'E H5'K 109.6 . . ?
C4'E C5'E O5'E 110.2(16) . . ?
H5'J C5'E H5'K 108.1 . . ?
H5'J C5'E O5'E 109.6 . . ?
H5'K C5'E O5'E 109.6 . . ?
C5'E O5'E H5'E 108.5 . . ?
C2F N1F C6F 119.6(10) . . ?
C2F N1F C1'F 118.6(10) . . ?
C6F N1F C1'F 121.6(10) . . ?
N1F C2F O2F 119.2(10) . . ?
N1F C2F N3F 118.9(10) . . ?
O2F C2F N3F 121.8(10) . . ?
Ag4 N3F C2F 112.7(8) . . ?
Ag4 N3F C4F 127.0(8) . . ?
C2F N3F C4F 120.2(10) . . ?
N3F C4F N4F 116.6(11) . . ?
N3F C4F C5F 122.0(10) . . ?
N4F C4F C5F 120.5(12) . . ?
C4F N4F H4F1 120.0 . . ?
C4F N4F H4F2 120.0 . . ?
H4F1 N4F H4F2 120.0 . . ?
C4F C5F H5F 122.4 . . ?
C4F C5F C6F 115.3(11) . . ?
H5F C5F C6F 122.4 . . ?
N1F C6F C5F 123.6(12) . . ?
N1F C6F H6F 118.2 . . ?
C5F C6F H6F 118.2 . . ?
N1F C1'F H1'F 110.1 . . ?
N1F C1'F O1'F 107.5(10) . . ?
N1F C1'F C2'F 114.2(11) . . ?
H1'F C1'F O1'F 110.1 . . ?
H1'F C1'F C2'F 110.1 . . ?
O1'F C1'F C2'F 104.7(9) . . ?
C1'F O1'F C4'F 108.9(9) . . ?
C1'F C2'F H2'P 108.6 . . ?
C1'F C2'F O2'F 110.9(11) . . ?
C1'F C2'F C3'F 100.3(10) . . ?
H2'P C2'F O2'F 108.6 . . ?
H2'P C2'F C3'F 108.6 . . ?
O2'F C2'F C3'F 119.3(13) . . ?
C2'F O2'F H2'F 107.8 . . ?
C2'F C3'F H3'P 109.6 . . ?
C2'F C3'F O3'F 113.5(12) . . ?
C2'F C3'F C4'F 107.5(11) . . ?
H3'P C3'F O3'F 109.6 . . ?
H3'P C3'F C4'F 109.6 . . ?
O3'F C3'F C4'F 106.9(12) . . ?
C3'F O3'F H3'F 108.0 . . ?
O1'F C4'F C3'F 103.1(9) . . ?
O1'F C4'F H4'F 107.3 . . ?
O1'F C4'F C5'F 109.7(12) . . ?
C3'F C4'F H4'F 107.3 . . ?
C3'F C4'F C5'F 121.5(14) . . ?
H4'F C4'F C5'F 107.3 . . ?
C4'F C5'F H5'L 109.6 . . ?
C4'F C5'F H5'M 109.6 . . ?
C4'F C5'F O5'F 110.4(14) . . ?
H5'L C5'F H5'M 108.1 . . ?
H5'L C5'F O5'F 109.6 . . ?
H5'M C5'F O5'F 109.6 . . ?
C5'F O5'F H5'F 107.9 . . ?
C2G N1G C6G 118.9(11) . . ?
C2G N1G C1'G 118.5(11) . . ?
C6G N1G C1'G 121.7(11) . . ?
N1G C2G O2G 118.2(11) . . ?
N1G C2G N3G 121.2(11) . . ?
O2G C2G N3G 120.3(12) . . ?
Ag4 N3G C2G 117.2(8) . . ?
Ag4 N3G C4G 124.5(9) . . ?
C2G N3G C4G 118.2(11) . . ?
N3G C4G N4G 119.1(11) . . ?
N3G C4G C5G 121.7(12) . . ?
N4G C4G C5G 118.7(11) . . ?
C4G N4G H4G1 120.0 . . ?
C4G N4G H4G2 120.0 . . ?
H4G1 N4G H4G2 120.0 . . ?
C4G C5G H5G 121.3 . . ?
C4G C5G C6G 117.4(12) . . ?
H5G C5G C6G 121.3 . . ?
N1G C6G C5G 121.5(12) . . ?
N1G C6G H6G 119.2 . . ?
C5G C6G H6G 119.2 . . ?
N1G C1'G H1'G 107.2 . . ?
N1G C1'G O1'G 112.3(13) . . ?
N1G C1'G C2'G 113.7(14) . . ?
H1'G C1'G O1'G 107.2 . . ?
H1'G C1'G C2'G 107.2 . . ?
O1'G C1'G C2'G 108.9(11) . . ?
C1'G O1'G C4'G 106.8(11) . . ?
C1'G C2'G H2'Q 110.0 . . ?
C1'G C2'G O2'G 113.5(16) . . ?
C1'G C2'G C3'G 99.6(11) . . ?
H2'Q C2'G O2'G 110.0 . . ?
H2'Q C2'G C3'G 110.0 . . ?
O2'G C2'G C3'G 113.3(16) . . ?
C2'G O2'G H2'G 106.8 . . ?
C2'G C3'G H3'Q 108.7 . . ?
C2'G C3'G O3'G 114.8(16) . . ?
C2'G C3'G C4'G 106.4(13) . . ?
H3'Q C3'G O3'G 108.7 . . ?
H3'Q C3'G C4'G 108.7 . . ?
O3'G C3'G C4'G 109.4(16) . . ?
C3'G O3'G H3'G 107.8 . . ?
O1'G C4'G C3'G 102.7(12) . . ?
O1'G C4'G H4'G 109.0 . . ?
O1'G C4'G C5'G 110.8(16) . . ?
C3'G C4'G H4'G 109.0 . . ?
C3'G C4'G C5'G 116.2(16) . . ?
H4'G C4'G C5'G 109.0 . . ?
C4'G C5'G H5'N 109.7 . . ?
C4'G C5'G H5'O 109.7 . . ?
C4'G C5'G O5'G 109.6(16) . . ?
H5'N C5'G H5'O 108.2 . . ?
H5'N C5'G O5'G 109.7 . . ?
H5'O C5'G O5'G 109.7 . . ?
C5'G O5'G H5'G 107.0 . . ?
C2H N1H C6H 120.1(9) . . ?
C2H N1H C1'H 118.7(9) . . ?
C6H N1H C1'H 120.9(10) . . ?
N1H C2H O2H 121.0(9) . . ?
N1H C2H N3H 119.0(10) . . ?
O2H C2H N3H 119.6(10) . . ?
Ag5 N3H C2H 113.9(7) . . ?
Ag5 N3H C4H 125.4(7) . . ?
C2H N3H C4H 119.7(10) . . ?
N3H C4H N4H 116.7(10) . . ?
N3H C4H C5H 122.6(10) . . ?
N4H C4H C5H 120.5(11) . . ?
C4H N4H H4H1 120.0 . . ?
C4H N4H H4H2 120.0 . . ?
H4H1 N4H H4H2 120.0 . . ?
C4H C5H H5H 122.4 . . ?
C4H C5H C6H 115.3(11) . . ?
H5H C5H C6H 122.4 . . ?
N1H C6H C5H 122.9(11) . . ?
N1H C6H H6H 118.5 . . ?
C5H C6H H6H 118.5 . . ?
N1H C1'H H1'H 110.2 . . ?
N1H C1'H O1'H 108.1(10) . . ?
N1H C1'H C2'H 112.5(10) . . ?
H1'H C1'H O1'H 110.2 . . ?
H1'H C1'H C2'H 110.2 . . ?
O1'H C1'H C2'H 105.6(9) . . ?
C1'H O1'H C4'H 108.4(9) . . ?
C1'H C2'H H2'R 109.4 . . ?
C1'H C2'H O2'H 111.1(11) . . ?
C1'H C2'H C3'H 99.1(9) . . ?
H2'R C2'H O2'H 109.4 . . ?
H2'R C2'H C3'H 109.4 . . ?
O2'H C2'H C3'H 117.9(11) . . ?
C2'H O2'H H2'H 109.3 . . ?
C2'H C3'H H3'R 109.5 . . ?
C2'H C3'H O3'H 113.4(11) . . ?
C2'H C3'H C4'H 107.5(10) . . ?
H3'R C3'H O3'H 109.5 . . ?
H3'R C3'H C4'H 109.5 . . ?
O3'H C3'H C4'H 107.4(11) . . ?
C3'H O3'H H3'H 108.1 . . ?
O1'H C4'H C3'H 103.1(9) . . ?
O1'H C4'H H4'H 109.1 . . ?
O1'H C4'H C5'H 108.4(11) . . ?
C3'H C4'H H4'H 109.1 . . ?
C3'H C4'H C5'H 117.6(14) . . ?
H4'H C4'H C5'H 109.1 . . ?
C4'H C5'H H5'P 110.2 . . ?
C4'H C5'H H5'Q 110.2 . . ?
C4'H C5'H O5'H 107.5(13) . . ?
H5'P C5'H H5'Q 108.5 . . ?
H5'P C5'H O5'H 110.2 . . ?
H5'Q C5'H O5'H 110.2 . . ?
C5'H O5'H H5'H 111.4 . . ?
C2I N1I C6I 118.9(10) . . ?
C2I N1I C1'I 120.7(11) . . ?
C6I N1I C1'I 120.3(11) . . ?
N1I C2I O2I 121.4(11) . . ?
N1I C2I N3I 119.8(10) . . ?
O2I C2I N3I 118.5(11) . . ?
Ag5 N3I C2I 117.2(7) . . ?
Ag5 N3I C4I 123.7(8) . . ?
C2I N3I C4I 119.1(10) . . ?
N3I C4I N4I 116.3(10) . . ?
N3I C4I C5I 122.1(10) . . ?
N4I C4I C5I 121.5(10) . . ?
C4I N4I H4I1 120.0 . . ?
C4I N4I H4I2 120.0 . . ?
H4I1 N4I H4I2 120.0 . . ?
C4I C5I H5I 121.9 . . ?
C4I C5I C6I 116.3(11) . . ?
H5I C5I C6I 121.9 . . ?
N1I C6I C5I 123.7(12) . . ?
N1I C6I H6I 118.1 . . ?
C5I C6I H6I 118.1 . . ?
N1I C1'I H1'I 109.0 . . ?
N1I C1'I O1'I 109.2(13) . . ?
N1I C1'I C2'I 114.6(13) . . ?
H1'I C1'I O1'I 109.0 . . ?
H1'I C1'I C2'I 109.0 . . ?
O1'I C1'I C2'I 106.0(11) . . ?
C1'I O1'I C4'I 110.0(11) . . ?
C1'I C2'I H2'S 109.5 . . ?
C1'I C2'I O2'I 112.9(16) . . ?
C1'I C2'I C3'I 100.9(11) . . ?
H2'S C2'I O2'I 109.5 . . ?
H2'S C2'I C3'I 109.5 . . ?
O2'I C2'I C3'I 114.4(14) . . ?
C2'I O2'I H2'I 107.3 . . ?
C2'I C3'I H3'S 109.3 . . ?
C2'I C3'I O3'I 115.4(15) . . ?
C2'I C3'I C4'I 108.3(12) . . ?
H3'S C3'I O3'I 109.3 . . ?
H3'S C3'I C4'I 109.3 . . ?
O3'I C3'I C4'I 105.2(14) . . ?
C3'I O3'I H3'I 107.2 . . ?
O1'I C4'I C3'I 102.7(11) . . ?
O1'I C4'I H4'I 108.1 . . ?
O1'I C4'I C5'I 112.2(15) . . ?
C3'I C4'I H4'I 108.1 . . ?
C3'I C4'I C5'I 117.3(16) . . ?
H4'I C4'I C5'I 108.1 . . ?
C4'I C5'I H5'R 110.5 . . ?
C4'I C5'I H5'S 110.5 . . ?
C4'I C5'I O5'I 106.1(15) . . ?
H5'R C5'I H5'S 108.7 . . ?
H5'R C5'I O5'I 110.5 . . ?
H5'S C5'I O5'I 110.5 . . ?
C5'I O5'I H5'I 107.6 . . ?

loop_
_geom_torsion_atom_site_label_1
_geom_torsion_atom_site_label_2
_geom_torsion_atom_site_label_3
_geom_torsion_atom_site_label_4
_geom_torsion
_geom_torsion_site_symmetry_1
_geom_torsion_site_symmetry_2
_geom_torsion_site_symmetry_3
_geom_torsion_site_symmetry_4
_geom_torsion_publ_flag
C6 N1 C2 O2 -175(2) . . . . ?
C6 N1 C2 N3 8(3) . . . . ?
C1' N1 C2 O2 -4(3) . . . . ?
C1' N1 C2 N3 178.7(15) . . . . ?
N1 C2 N3 Ag1 -179.4(13) . . . . ?
N1 C2 N3 C4 -4(2) . . . . ?
O2 C2 N3 Ag1 4(2) . . . . ?
O2 C2 N3 C4 178.8(16) . . . . ?
Ag1 N3 C4 N4 -2(2) . . . . ?
Ag1 N3 C4 C5 179.8(15) . . . . ?
C2 N3 C4 N4 -175.9(16) . . . . ?
C2 N3 C4 C5 5(3) . . . . ?
N3 C4 C5 C6 -10(3) . . . . ?
N4 C4 C5 C6 172(2) . . . . ?
C2 N1 C6 C5 -13(4) . . . . ?
C1' N1 C6 C5 177(2) . . . . ?
C4 C5 C6 N1 13(4) . . . . ?
C2 N1 C1' O1' -161.0(16) . . . . ?
C2 N1 C1' C2' 78.7(19) . . . . ?
C6 N1 C1' O1' 9(3) . . . . ?
C6 N1 C1' C2' -111(2) . . . . ?
N1 C1' O1' C4' -122.2(17) . . . . ?
C2' C1' O1' C4' 1(2) . . . . ?
N1 C1' C2' O2' -144.5(15) . . . . ?
N1 C1' C2' C3' 95.6(15) . . . . ?
O1' C1' C2' O2' 95.4(17) . . . . ?
O1' C1' C2' C3' -24.5(18) . . . . ?
C1' C2' C3' O3' 152.6(15) . . . . ?
C1' C2' C3' C4' 38.0(16) . . . . ?
O2' C2' C3' O3' 32(2) . . . . ?
O2' C2' C3' C4' -83.0(19) . . . . ?
C2' C3' C4' O1' -38.7(19) . . . . ?
C2' C3' C4' C5' -160.3(18) . . . . ?
O3' C3' C4' O1' -157.8(17) . . . . ?
O3' C3' C4' C5' 81(2) . . . . ?
C1' O1' C4' C3' 22(2) . . . . ?
C1' O1' C4' C5' 148.5(18) . . . . ?
O1' C4' C5' O5' -72(3) . . . . ?
C3' C4' C5' O5' 45(4) . . . . ?
C6A N1A C2A O2A 178.5(15) . . . . ?
C6A N1A C2A N3A -5(2) . . . . ?
C1'A N1A C2A O2A 2(2) . . . . ?
C1'A N1A C2A N3A 178.5(13) . . . . ?
N1A C2A N3A Ag1 -172.9(11) . . . . ?
N1A C2A N3A C4A 5(2) . . . . ?
O2A C2A N3A Ag1 3.2(19) . . . . ?
O2A C2A N3A C4A -179.1(14) . . . . ?
Ag1 N3A C4A N4A -4.2(19) . . . . ?
Ag1 N3A C4A C5A 176.1(11) . . . . ?
C2A N3A C4A N4A 178.3(13) . . . . ?
C2A N3A C4A C5A -1(2) . . . . ?
N3A C4A C5A C6A -1(2) . . . . ?
N4A C4A C5A C6A 178.9(16) . . . . ?
C4A C5A C6A N1A 1(3) . . . . ?
C2A N1A C6A C5A 3(3) . . . . ?
C1'A N1A C6A C5A 178.7(16) . . . . ?
C2A N1A C1'A O1'A -132.3(15) . . . . ?
C2A N1A C1'A C2'A 112.4(15) . . . . ?
C6A N1A C1'A O1'A 51.7(19) . . . . ?
C6A N1A C1'A C2'A -63.6(18) . . . . ?
N1A C1'A O1'A C4'A -146.0(13) . . . . ?
C2'A C1'A O1'A C4'A -25.7(17) . . . . ?
N1A C1'A C2'A O2'A -81.2(17) . . . . ?
N1A C1'A C2'A C3'A 153.7(12) . . . . ?
O1'A C1'A C2'A O2'A 161.4(15) . . . . ?
O1'A C1'A C2'A C3'A 36.3(15) . . . . ?
C1'A C2'A C3'A O3'A 84.3(16) . . . . ?
C1'A C2'A C3'A C4'A -32.6(16) . . . . ?
O2'A C2'A C3'A O3'A -37(2) . . . . ?
O2'A C2'A C3'A C4'A -153.9(17) . . . . ?
C2'A C3'A C4'A O1'A 18.4(18) . . . . ?
C2'A C3'A C4'A C5'A -104.2(18) . . . . ?
O3'A C3'A C4'A O1'A -102.8(16) . . . . ?
O3'A C3'A C4'A C5'A 134.7(17) . . . . ?
C1'A O1'A C4'A C3'A 6.2(18) . . . . ?
C1'A O1'A C4'A C5'A 134.2(16) . . . . ?
O1'A C4'A C5'A O5'A -67(3) . . . . ?
C3'A C4'A C5'A O5'A 53(3) . . . . ?
C6B N1B C2B O2B -175.4(17) . . . . ?
C6B N1B C2B N3B 0(3) . . . . ?
C1'B N1B C2B O2B -1(2) . . . . ?
C1'B N1B C2B N3B 174.2(15) . . . . ?
N1B C2B N3B Ag2 -173.1(12) . . . . ?
N1B C2B N3B C4B 3(2) . . . . ?
O2B C2B N3B Ag2 2(2) . . . . ?
O2B C2B N3B C4B 177.8(16) . . . . ?
Ag2 N3B C4B N4B -6(2) . . . . ?
Ag2 N3B C4B C5B 178.0(13) . . . . ?
C2B N3B C4B N4B 178.5(15) . . . . ?
C2B N3B C4B C5B 2(3) . . . . ?
N3B C4B C5B C6B -10(3) . . . . ?
N4B C4B C5B C6B 174.1(18) . . . . ?
C2B N1B C6B C5B -8(3) . . . . ?
C1'B N1B C6B C5B 177.6(17) . . . . ?
C4B C5B C6B N1B 13(3) . . . . ?
C2B N1B C1'B O1'B -139.3(16) . . . . ?
C2B N1B C1'B C2'B 96.7(17) . . . . ?
C6B N1B C1'B O1'B 35(2) . . . . ?
C6B N1B C1'B C2'B -89(2) . . . . ?
N1B C1'B O1'B C4'B -136.8(15) . . . . ?
C2'B C1'B O1'B C4'B -7.6(19) . . . . ?
N1B C1'B C2'B O2'B -131.7(17) . . . . ?
N1B C1'B C2'B C3'B 107.8(16) . . . . ?
O1'B C1'B C2'B O2'B 104.0(18) . . . . ?
O1'B C1'B C2'B C3'B -16.5(18) . . . . ?
C1'B C2'B C3'B O3'B 150.5(17) . . . . ?
C1'B C2'B C3'B C4'B 34.4(17) . . . . ?
O2'B C2'B C3'B O3'B 34(2) . . . . ?
O2'B C2'B C3'B C4'B -82(2) . . . . ?
C2'B C3'B C4'B O1'B -39.4(18) . . . . ?
C2'B C3'B C4'B C5'B -157.8(17) . . . . ?
O3'B C3'B C4'B O1'B -162.2(17) . . . . ?
O3'B C3'B C4'B C5'B 79(2) . . . . ?
C1'B O1'B C4'B C3'B 27.4(19) . . . . ?
C1'B O1'B C4'B C5'B 151.7(17) . . . . ?
O1'B C4'B C5'B O5'B -60(3) . . . . ?
C3'B C4'B C5'B O5'B 53(3) . . . . ?
C6C N1C C2C O2C -176(2) . . . . ?
C6C N1C C2C N3C -1(3) . . . . ?
C1'C N1C C2C O2C -1(3) . . . . ?
C1'C N1C C2C N3C 173.1(16) . . . . ?
N1C C2C N3C Ag2 -175.6(13) . . . . ?
N1C C2C N3C C4C 5(3) . . . . ?
O2C C2C N3C Ag2 -2(2) . . . . ?
O2C C2C N3C C4C 178.3(17) . . . . ?
Ag2 N3C C4C N4C 2(2) . . . . ?
Ag2 N3C C4C C5C -178.8(14) . . . . ?
C2C N3C C4C N4C -178.4(16) . . . . ?
C2C N3C C4C C5C 1(3) . . . . ?
N3C C4C C5C C6C -9(3) . . . . ?
N4C C4C C5C C6C 170.0(19) . . . . ?
C2C N1C C6C C5C -8(3) . . . . ?
C1'C N1C C6C C5C 178(2) . . . . ?
C4C C5C C6C N1C 13(3) . . . . ?
C2C N1C C1'C O1'C -165.5(16) . . . . ?
C2C N1C C1'C C2'C 74.7(19) . . . . ?
C6C N1C C1'C O1'C 9(3) . . . . ?
C6C N1C C1'C C2'C -111(2) . . . . ?
N1C C1'C O1'C C4'C -117.2(17) . . . . ?
C2'C C1'C O1'C C4'C 5(2) . . . . ?
N1C C1'C C2'C O2'C -142.1(16) . . . . ?
N1C C1'C C2'C C3'C 94.0(16) . . . . ?
O1'C C1'C C2'C O2'C 96.5(18) . . . . ?
O1'C C1'C C2'C C3'C -27.4(17) . . . . ?
C1'C C2'C C3'C O3'C 155.7(16) . . . . ?
C1'C C2'C C3'C C4'C 38.5(16) . . . . ?
O2'C C2'C C3'C O3'C 34(2) . . . . ?
O2'C C2'C C3'C C4'C -83(2) . . . . ?
C2'C C3'C C4'C O1'C -36.3(19) . . . . ?
C2'C C3'C C4'C C5'C -159.5(18) . . . . ?
O3'C C3'C C4'C O1'C -156.0(17) . . . . ?
O3'C C3'C C4'C C5'C 81(2) . . . . ?
C1'C O1'C C4'C C3'C 18(2) . . . . ?
C1'C O1'C C4'C C5'C 143.6(17) . . . . ?
O1'C C4'C C5'C O5'C -72(3) . . . . ?
C3'C C4'C C5'C O5'C 45(3) . . . . ?
C6D N1D C2D O2D -179.6(18) . . . . ?
C6D N1D C2D N3D -5(3) . . . . ?
C1'D N1D C2D O2D 7(3) . . . . ?
C1'D N1D C2D N3D -179.0(16) . . . . ?
N1D C2D N3D Ag3 -177.8(13) . . . . ?
N1D C2D N3D C4D 4(3) . . . . ?
O2D C2D N3D Ag3 -4(2) . . . . ?
O2D C2D N3D C4D 178.2(17) . . . . ?
Ag3 N3D C4D N4D 4(2) . . . . ?
Ag3 N3D C4D C5D 178.1(13) . . . . ?
C2D N3D C4D N4D -178.2(16) . . . . ?
C2D N3D C4D C5D -4(3) . . . . ?
N3D C4D C5D C6D 5(3) . . . . ?
N4D C4D C5D C6D 179.2(19) . . . . ?
C2D N1D C6D C5D 7(3) . . . . ?
C1'D N1D C6D C5D -180.0(18) . . . . ?
C4D C5D C6D N1D -7(3) . . . . ?
C2D N1D C1'D O1'D -164.9(15) . . . . ?
C2D N1D C1'D C2'D 73.4(18) . . . . ?
C6D N1D C1'D O1'D 22(2) . . . . ?
C6D N1D C1'D C2'D -99.9(18) . . . . ?
N1D C1'D O1'D C4'D -117.8(14) . . . . ?
C2'D C1'D O1'D C4'D 8.9(16) . . . . ?
N1D C1'D C2'D O2'D -149.5(13) . . . . ?
N1D C1'D C2'D C3'D 91.6(14) . . . . ?
O1'D C1'D C2'D O2'D 86.0(16) . . . . ?
O1'D C1'D C2'D C3'D -32.9(14) . . . . ?
C1'D C2'D C3'D O3'D 164.9(14) . . . . ?
C1'D C2'D C3'D C4'D 44.2(14) . . . . ?
O2'D C2'D C3'D O3'D 45.1(19) . . . . ?
O2'D C2'D C3'D C4'D -75.6(16) . . . . ?
C2'D C3'D C4'D O1'D -40.0(15) . . . . ?
C2'D C3'D C4'D C5'D -159.1(15) . . . . ?
O3'D C3'D C4'D O1'D -164.3(14) . . . . ?
O3'D C3'D C4'D C5'D 76.6(19) . . . . ?
C1'D O1'D C4'D C3'D 17.3(16) . . . . ?
C1'D O1'D C4'D C5'D 142.4(14) . . . . ?
O1'D C4'D C5'D O5'D -62(2) . . . . ?
C3'D C4'D C5'D O5'D 52(2) . . . . ?
C6E N1E C2E O2E -179(2) . . . . ?
C6E N1E C2E N3E 6(3) . . . . ?
C1'E N1E C2E O2E -4(3) . . . . ?
C1'E N1E C2E N3E -179.2(18) . . . . ?
N1E C2E N3E Ag3 174.9(15) . . . . ?
N1E C2E N3E C4E -3(3) . . . . ?
O2E C2E N3E Ag3 0(3) . . . . ?
O2E C2E N3E C4E -179(2) . . . . ?
Ag3 N3E C4E N4E 9(3) . . . . ?
Ag3 N3E C4E C5E 179.1(17) . . . . ?
C2E N3E C4E N4E -173(2) . . . . ?
C2E N3E C4E C5E -3(3) . . . . ?
N3E C4E C5E C6E 7(4) . . . . ?
N4E C4E C5E C6E 177(2) . . . . ?
C2E N1E C6E C5E -2(4) . . . . ?
C1'E N1E C6E C5E -176(2) . . . . ?
C4E C5E C6E N1E -4(4) . . . . ?
C2E N1E C1'E O1'E -161.8(18) . . . . ?
C2E N1E C1'E C2'E 78(2) . . . . ?
C6E N1E C1'E O1'E 13(3) . . . . ?
C6E N1E C1'E C2'E -107(2) . . . . ?
N1E C1'E O1'E C4'E -115(2) . . . . ?
C2'E C1'E O1'E C4'E 7(2) . . . . ?
N1E C1'E C2'E O2'E -151.1(19) . . . . ?
N1E C1'E C2'E C3'E 89.5(17) . . . . ?
O1'E C1'E C2'E O2'E 87(2) . . . . ?
O1'E C1'E C2'E C3'E -32.0(19) . . . . ?
C1'E C2'E C3'E O3'E 158.5(19) . . . . ?
C1'E C2'E C3'E C4'E 43.2(17) . . . . ?
O2'E C2'E C3'E O3'E 41(3) . . . . ?
O2'E C2'E C3'E C4'E -75(2) . . . . ?
C2'E C3'E C4'E O1'E -41(2) . . . . ?
C2'E C3'E C4'E C5'E -162.7(19) . . . . ?
O3'E C3'E C4'E O1'E -159(2) . . . . ?
O3'E C3'E C4'E C5'E 79(2) . . . . ?
C1'E O1'E C4'E C3'E 19(2) . . . . ?
C1'E O1'E C4'E C5'E 146.6(19) . . . . ?
O1'E C4'E C5'E O5'E -60(3) . . . . ?
C3'E C4'E C5'E O5'E 57(3) . . . . ?
C6F N1F C2F O2F -175.2(16) . . . . ?
C6F N1F C2F N3F 4(2) . . . . ?
C1'F N1F C2F O2F -1(2) . . . . ?
C1'F N1F C2F N3F 178.9(13) . . . . ?
N1F C2F N3F Ag4 -175.4(11) . . . . ?
N1F C2F N3F C4F 0(2) . . . . ?
O2F C2F N3F Ag4 4(2) . . . . ?
O2F C2F N3F C4F 180.0(16) . . . . ?
Ag4 N3F C4F N4F 0(2) . . . . ?
Ag4 N3F C4F C5F 168.9(13) . . . . ?
C2F N3F C4F N4F -175.1(16) . . . . ?
C2F N3F C4F C5F -6(3) . . . . ?
N3F C4F C5F C6F 7(3) . . . . ?
N4F C4F C5F C6F 175.4(18) . . . . ?
C4F C5F C6F N1F -2(3) . . . . ?
C2F N1F C6F C5F -4(3) . . . . ?
C1'F N1F C6F C5F -177.8(17) . . . . ?
C2F N1F C1'F O1'F -129.6(14) . . . . ?
C2F N1F C1'F C2'F 114.7(15) . . . . ?
C6F N1F C1'F O1'F 44.7(19) . . . . ?
C6F N1F C1'F C2'F -71.0(18) . . . . ?
N1F C1'F O1'F C4'F -145.3(12) . . . . ?
C2'F C1'F O1'F C4'F -23.6(15) . . . . ?
N1F C1'F C2'F O2'F -77.7(16) . . . . ?
N1F C1'F C2'F C3'F 155.2(12) . . . . ?
O1'F C1'F C2'F O2'F 164.9(14) . . . . ?
O1'F C1'F C2'F C3'F 37.9(14) . . . . ?
C1'F C2'F C3'F O3'F 80.9(14) . . . . ?
C1'F C2'F C3'F C4'F -37.1(14) . . . . ?
O2'F C2'F C3'F O3'F -40.3(19) . . . . ?
O2'F C2'F C3'F C4'F -158.3(15) . . . . ?
C2'F C3'F C4'F O1'F 24.4(16) . . . . ?
C2'F C3'F C4'F C5'F -98.8(16) . . . . ?
O3'F C3'F C4'F O1'F -97.8(14) . . . . ?
O3'F C3'F C4'F C5'F 139.0(15) . . . . ?
C1'F O1'F C4'F C3'F 1.5(16) . . . . ?
C1'F O1'F C4'F C5'F 132.2(15) . . . . ?
O1'F C4'F C5'F O5'F -62(2) . . . . ?
C3'F C4'F C5'F O5'F 58(2) . . . . ?
C6G N1G C2G O2G 177(2) . . . . ?
C6G N1G C2G N3G -9(3) . . . . ?
C1'G N1G C2G O2G 8(3) . . . . ?
C1'G N1G C2G N3G -177.9(18) . . . . ?
N1G C2G N3G Ag4 -177.9(15) . . . . ?
N1G C2G N3G C4G 5(3) . . . . ?
O2G C2G N3G Ag4 -4(3) . . . . ?
O2G C2G N3G C4G 179.0(18) . . . . ?
Ag4 N3G C4G N4G -1(3) . . . . ?
Ag4 N3G C4G C5G -172.4(14) . . . . ?
C2G N3G C4G N4G 176.4(18) . . . . ?
C2G N3G C4G C5G 5(3) . . . . ?
N3G C4G C5G C6G -10(3) . . . . ?
N4G C4G C5G C6G 178(2) . . . . ?
C4G C5G C6G N1G 6(4) . . . . ?
C2G N1G C6G C5G 3(3) . . . . ?
C1'G N1G C6G C5G 172(2) . . . . ?
C2G N1G C1'G O1'G -161.5(18) . . . . ?
C2G N1G C1'G C2'G 74(2) . . . . ?
C6G N1G C1'G O1'G 30(3) . . . . ?
C6G N1G C1'G C2'G -95(2) . . . . ?
N1G C1'G O1'G C4'G -122.7(18) . . . . ?
C2'G C1'G O1'G C4'G 4(2) . . . . ?
N1G C1'G C2'G O2'G -140.0(19) . . . . ?
N1G C1'G C2'G C3'G 99.3(17) . . . . ?
O1'G C1'G C2'G O2'G 94(2) . . . . ?
O1'G C1'G C2'G C3'G -27(2) . . . . ?
C1'G C2'G C3'G O3'G 159.6(19) . . . . ?
C1'G C2'G C3'G C4'G 38.5(18) . . . . ?
O2'G C2'G C3'G O3'G 39(3) . . . . ?
O2'G C2'G C3'G C4'G -82(2) . . . . ?
C2'G C3'G C4'G O1'G -38(2) . . . . ?
C2'G C3'G C4'G C5'G -158.8(19) . . . . ?
O3'G C3'G C4'G O1'G -162(2) . . . . ?
O3'G C3'G C4'G C5'G 77(2) . . . . ?
C1'G O1'G C4'G C3'G 19(2) . . . . ?
C1'G O1'G C4'G C5'G 143.7(17) . . . . ?
O1'G C4'G C5'G O5'G -76(3) . . . . ?
C3'G C4'G C5'G O5'G 41(3) . . . . ?
C6H N1H C2H O2H 180.0(15) . . . . ?
C6H N1H C2H N3H 7(2) . . . . ?
C1'H N1H C2H O2H -6(2) . . . . ?
C1'H N1H C2H N3H -178.8(12) . . . . ?
N1H C2H N3H Ag5 -176.4(10) . . . . ?
N1H C2H N3H C4H -7(2) . . . . ?
O2H C2H N3H Ag5 10.3(19) . . . . ?
O2H C2H N3H C4H 179.9(14) . . . . ?
Ag5 N3H C4H N4H -3(2) . . . . ?
Ag5 N3H C4H C5H 171.7(12) . . . . ?
C2H N3H C4H N4H -171.5(14) . . . . ?
C2H N3H C4H C5H 3(2) . . . . ?
N3H C4H C5H C6H 0(3) . . . . ?
N4H C4H C5H C6H 175.1(16) . . . . ?
C2H N1H C6H C5H -3(2) . . . . ?
C1'H N1H C6H C5H -177.4(14) . . . . ?
C4H C5H C6H N1H 0(3) . . . . ?
C2H N1H C1'H O1'H -124.1(13) . . . . ?
C2H N1H C1'H C2'H 119.7(13) . . . . ?
C6H N1H C1'H O1'H 50.3(17) . . . . ?
C6H N1H C1'H C2'H -65.8(17) . . . . ?
N1H C1'H O1'H C4'H -142.4(11) . . . . ?
C2'H C1'H O1'H C4'H -21.8(15) . . . . ?
N1H C1'H C2'H O2'H -79.7(15) . . . . ?
N1H C1'H C2'H C3'H 155.6(11) . . . . ?
O1'H C1'H C2'H O2'H 162.6(12) . . . . ?
O1'H C1'H C2'H C3'H 37.9(13) . . . . ?
C1'H C2'H C3'H O3'H 79.6(13) . . . . ?
C1'H C2'H C3'H C4'H -38.9(13) . . . . ?
O2'H C2'H C3'H O3'H -40.2(17) . . . . ?
O2'H C2'H C3'H C4'H -158.7(13) . . . . ?
C2'H C3'H C4'H O1'H 27.7(15) . . . . ?
C2'H C3'H C4'H C5'H -91.5(15) . . . . ?
O3'H C3'H C4'H O1'H -94.7(13) . . . . ?
O3'H C3'H C4'H C5'H 146.1(13) . . . . ?
C1'H O1'H C4'H C3'H -1.6(15) . . . . ?
C1'H O1'H C4'H C5'H 123.7(15) . . . . ?
O1'H C4'H C5'H O5'H 164.3(18) . . . . ?
C3'H C4'H C5'H O5'H -79(2) . . . . ?
C6I N1I C2I O2I -175.8(18) . . . . ?
C6I N1I C2I N3I -2(3) . . . . ?
C1'I N1I C2I O2I 4(3) . . . . ?
C1'I N1I C2I N3I 177.2(15) . . . . ?
N1I C2I N3I Ag5 -173.7(12) . . . . ?
N1I C2I N3I C4I 4(2) . . . . ?
O2I C2I N3I Ag5 0(2) . . . . ?
O2I C2I N3I C4I 177.7(15) . . . . ?
Ag5 N3I C4I N4I -2.3(19) . . . . ?
Ag5 N3I C4I C5I 174.6(12) . . . . ?
C2I N3I C4I N4I -179.7(14) . . . . ?
C2I N3I C4I C5I -3(2) . . . . ?
N3I C4I C5I C6I 0(3) . . . . ?
N4I C4I C5I C6I 176.6(16) . . . . ?
C4I C5I C6I N1I 2(3) . . . . ?
C2I N1I C6I C5I -1(3) . . . . ?
C1'I N1I C6I C5I 179.7(17) . . . . ?
C2I N1I C1'I O1'I -126.2(18) . . . . ?
C2I N1I C1'I C2'I 115.0(18) . . . . ?
C6I N1I C1'I O1'I 53(2) . . . . ?
C6I N1I C1'I C2'I -66(2) . . . . ?
N1I C1'I O1'I C4'I -139.8(16) . . . . ?
C2'I C1'I O1'I C4'I -16(2) . . . . ?
N1I C1'I C2'I O2'I -86(2) . . . . ?
N1I C1'I C2'I C3'I 151.7(15) . . . . ?
O1'I C1'I C2'I O2'I 153.7(18) . . . . ?
O1'I C1'I C2'I C3'I 31.2(18) . . . . ?
C1'I C2'I C3'I O3'I 83.0(19) . . . . ?
C1'I C2'I C3'I C4'I -34.6(18) . . . . ?
O2'I C2'I C3'I O3'I -38(2) . . . . ?
O2'I C2'I C3'I C4'I -156.0(19) . . . . ?
C2'I C3'I C4'I O1'I 26.2(19) . . . . ?
C2'I C3'I C4'I C5'I -97(2) . . . . ?
O3'I C3'I C4'I O1'I -97.7(19) . . . . ?
O3'I C3'I C4'I C5'I 138.7(19) . . . . ?
C1'I O1'I C4'I C3'I -5(2) . . . . ?
C1'I O1'I C4'I C5'I 122.1(19) . . . . ?
O1'I C4'I C5'I O5'I -69(3) . . . . ?
C3'I C4'I C5'I O5'I 49(3) . . . . ?

loop_
_geom_hbond_atom_site_label_D
_geom_hbond_atom_site_label_H
_geom_hbond_atom_site_label_A
_geom_hbond_distance_DH
_geom_hbond_distance_HA
_geom_hbond_distance_DA
_geom_hbond_angle_DHA
_geom_hbond_site_symmetry_A
_geom_hbond_publ_flag
N4 H41 O2H 0.88 2.15 3.020(17) 171 1_554 yes
O2' H2' O3'A 0.84 2.35 2.90(3) 124 3_565 yes
N4A H4A1 O2B 0.88 2.06 2.920(17) 167 . yes
O2'A H2'A O3'D 0.84 1.96 2.70(2) 147 2_664 yes
O3'A H3'A O2'D 0.84 2.45 3.13(3) 138 2_664 yes
O5'A H5'A O1'A 0.84 2.43 2.83(3) 110 . yes
N4B H4B1 O2D 0.88 2.00 2.870(18) 170 . yes
O3'B H3'B O2'G 0.84 2.17 2.74(3) 125 2_654 yes
N4C H4C1 O2 0.88 2.00 2.873(18) 171 . yes
N4D H4D1 O2G 0.88 2.07 2.929(17) 167 . yes
O2'D H2'D O2' 0.84 1.95 2.48(3) 120 . yes
N4E H4E1 O2C 0.88 2.15 3.013(19) 166 . yes
N4F H4F1 O2E 0.88 2.12 2.988(19) 172 . yes
N4G H4G1 O2I 0.88 2.12 2.997(19) 171 . yes
N4H H4H1 O2F 0.88 2.14 3.005(16) 168 . yes
O2'H H2'H O5'H 0.84 1.95 2.64(3) 139 2_654 yes
O5'H H5'H O5'G 0.84 1.71 2.49(4) 153 3_665 yes
N4I H4I1 O2A 0.88 2.11 2.950(17) 161 1_556 yes

_refine_diff_density_max         1.533
_refine_diff_density_min         -0.664
_refine_diff_density_rms         0.090

_shelx_res_file                  
;
TITL aho170073 in P32
    aho170073.res
    created by SHELXL-2018/3 at 12:05:24 on 09-May-2018
CELL 0.6889 30.382 30.382 14.976 90 90 120
ZERR 15      0.007  0.007  0.003  0  0   0
LATT -1
SYMM -Y,+X-Y,0.667+Z
SYMM +Y-X,-X,0.333+Z
SFAC C H N O Ag
DISP Ag -0.946 1.039 4404.612
DISP C 0.003 0.001 10.848
DISP H -0 0 0.623
DISP N 0.006 0.003 18.337
DISP O 0.011 0.006 30.192
UNIT 270 390 105 195 15

SIZE 0.194 0.016 0.014
TEMP -173

L.S. 10 0 552
ACTA
BOND $H
CONF
FMAP 2
PLAN 10

EQIV $1 x, y, z+1
EQIV $2 x, y, z-1
EQIV $3 -x+y, -x+1, z+1/3
EQIV $4 -y+1, x-y+1, z-1/3
EQIV $5 -y+1, x-y, z-1/3
EQIV $6 -x+y+1, -x+1, z+1/3
HTAB N4 O2H_$2
HTAB O2' O3'A_$3
HTAB N4A O2B
HTAB O2'A O3'D_$4
HTAB O3'A O2'D_$4
HTAB O5'A O1'A
HTAB N4B O2D
HTAB O3'B O2'G_$5
HTAB N4C O2
HTAB N4D O2G
HTAB O2'D O2'
HTAB N4E O2C
HTAB N4F O2E
HTAB N4G O2I
HTAB N4H O2F
HTAB O2'H O5'H_$5
HTAB O5'H O5'G_$6
HTAB N4I O2A_$1

SIMU 0.01
RIGU 0.01

ABIN
WGHT    0.177200
FVAR       0.16708
AG1   5    0.406429    0.402343    0.237300    11.00000    0.09660    0.09551 =
         0.04486    0.00162   -0.00249    0.05201
AG2   5    0.390464    0.402545    0.436031    11.00000    0.14856    0.09460 =
         0.04394   -0.00129    0.00140    0.05799
AG3   5    0.405316    0.403775    0.633031    11.00000    0.22932    0.14703 =
         0.04572    0.00274    0.00259    0.14594
AG4   5    0.392165    0.396499    0.831884    11.00000    0.17538    0.15453 =
         0.04362   -0.00490   -0.00368    0.12926
AG5   5    0.403500    0.408876    1.034004    11.00000    0.11304    0.11385 =
         0.04215   -0.00023   -0.00233    0.07475
SAME 0.01 N1A > O5'A
SAME 0.01 N1B > O5'B
SAME 0.01 N1C > O5'C
SAME 0.01 N1D > O5'D
SAME 0.01 N1E > O5'E
SAME 0.01 N1F > O5'F
SAME 0.01 N1G > O5'G
SAME 0.01 N1H > O5'H
SAME 0.01 N1I > O5'I
N1    3    0.247907    0.319543    0.288614    11.00000    0.10841    0.14270 =
         0.10997   -0.00860    0.01079    0.05548
C2    1    0.299450    0.354555    0.284190    11.00000    0.11253    0.12424 =
         0.07696    0.00812    0.00220    0.05874
O2    4    0.316007    0.395551    0.324797    11.00000    0.12344    0.13301 =
         0.07020   -0.01301    0.00917    0.07575
N3    3    0.330683    0.345572    0.233745    11.00000    0.11034    0.12024 =
         0.04963   -0.00594   -0.01748    0.07484
C4    1    0.310769    0.299833    0.192270    11.00000    0.11964    0.12337 =
         0.07564   -0.00011   -0.00791    0.05690
N4    3    0.342701    0.289932    0.146734    11.00000    0.12292    0.12202 =
         0.07539   -0.01293   -0.02342    0.06570
AFIX  93
H41   2    0.375277    0.312689    0.144505    11.00000   -1.20000
H42   2    0.331136    0.260660    0.119001    11.00000   -1.20000
AFIX   0
C5    1    0.258584    0.263689    0.194134    11.00000    0.12808    0.13697 =
         0.10890   -0.01892    0.00772    0.04039
AFIX  43
H5    2    0.244258    0.234069    0.157873    11.00000   -1.20000
AFIX   0
C6    1    0.230100    0.273800    0.250859    11.00000    0.12232    0.15500 =
         0.12527   -0.01377    0.01767    0.03684
AFIX  43
H6    2    0.196491    0.247679    0.264281    11.00000   -1.20000
AFIX   0
C1'   1    0.216854    0.332262    0.347356    11.00000    0.13016    0.18928 =
         0.16751   -0.01303    0.02637    0.06513
AFIX  13
H1'   2    0.235635    0.346643    0.404517    11.00000   -1.20000
AFIX   0
O1'   4    0.172292    0.288295    0.365570    11.00000    0.13991    0.21478 =
         0.20357    0.00400    0.03661    0.06127
C2'   1    0.203633    0.371642    0.304259    11.00000    0.13161    0.20375 =
         0.19039   -0.01418    0.02691    0.08665
AFIX  13
H2'J  2    0.228102    0.390734    0.255096    11.00000   -1.20000
AFIX   0
O2'   4    0.202352    0.405338    0.365232    11.00000    0.16709    0.22649 =
         0.22252   -0.03242    0.03679    0.09568
AFIX   3
H2'   2    0.193932    0.424398    0.338811    11.00000   -1.20000
AFIX   0
C3'   1    0.154760    0.337850    0.268176    11.00000    0.14571    0.22719 =
         0.21820   -0.00509    0.01844    0.08741
AFIX  13
H3'J  2    0.157668    0.324353    0.208908    11.00000   -1.20000
AFIX   0
O3'   4    0.122200    0.361755    0.261835    11.00000    0.16280    0.29535 =
         0.27252    0.00639    0.05050    0.15223
AFIX   3
H3'   2    0.136861    0.386705    0.227125    11.00000   -1.20000
AFIX   0
C4'   1    0.129045    0.295805    0.335005    11.00000    0.15314    0.23448 =
         0.22342   -0.00641    0.02703    0.06539
AFIX  13
H4'   2    0.117814    0.308677    0.386606    11.00000   -1.20000
AFIX   0
C5'   1    0.085944    0.247686    0.305163    11.00000    0.17675    0.25463 =
         0.24589   -0.02027    0.01850    0.04513
AFIX  23
H5'1  2    0.078178    0.221125    0.350629    11.00000   -1.20000
H5'2  2    0.055632    0.251543    0.298380    11.00000   -1.20000
AFIX   0
O5'   4    0.096871    0.232689    0.223414    11.00000    0.25587    0.28707 =
         0.28425   -0.05200   -0.03122    0.04128
AFIX   3
H5'   2    0.121471    0.227999    0.232834    11.00000   -1.20000
AFIX   0
N1A   3    0.537053    0.545289    0.176175    11.00000    0.11294    0.10255 =
         0.10335    0.00741    0.01345    0.06366
C2A   1    0.488467    0.505017    0.188290    11.00000    0.10153    0.09079 =
         0.06954   -0.00191    0.01093    0.05224
O2A   4    0.452098    0.504523    0.150760    11.00000    0.13149    0.09208 =
         0.07581    0.00013    0.00995    0.06966
N3A   3    0.481193    0.464730    0.237117    11.00000    0.09868    0.09013 =
         0.06035   -0.00371    0.01065    0.05212
C4A   1    0.521241    0.465978    0.278965    11.00000    0.09951    0.09894 =
         0.06398   -0.00352    0.01174    0.05497
N4A   3    0.512326    0.425886    0.328566    11.00000    0.11595    0.11125 =
         0.05489    0.01967    0.01572    0.05658
AFIX  93
H4A1  2    0.481248    0.399883    0.333137    11.00000   -1.20000
H4A2  2    0.537522    0.425437    0.356721    11.00000   -1.20000
AFIX   0
C5A   1    0.570957    0.507855    0.271668    11.00000    0.09915    0.10131 =
         0.09111    0.00107    0.00639    0.05140
AFIX  43
H5A   2    0.598911    0.508947    0.302139    11.00000   -1.20000
AFIX   0
C6A   1    0.576400    0.545932    0.219303    11.00000    0.10221    0.10345 =
         0.10283    0.00263    0.00452    0.04901
AFIX  43
H6A   2    0.609370    0.574665    0.212148    11.00000   -1.20000
AFIX   0
C1'A  1    0.545886    0.589191    0.121099    11.00000    0.14659    0.11533 =
         0.14266    0.02576    0.04504    0.08111
AFIX  13
H1'A  2    0.514405    0.581358    0.087301    11.00000   -1.20000
AFIX   0
O1'A  4    0.585230    0.600057    0.062864    11.00000    0.15177    0.12113 =
         0.17475    0.04221    0.05401    0.08547
C2'A  1    0.564879    0.639108    0.177672    11.00000    0.16292    0.11576 =
         0.17154    0.03215    0.04943    0.07866
AFIX  13
H2'K  2    0.589142    0.640526    0.224245    11.00000   -1.20000
AFIX   0
O2'A  4    0.524866    0.640415    0.219234    11.00000    0.18821    0.11092 =
         0.24302   -0.00952    0.08497    0.06379
AFIX   3
H2'A  2    0.536146    0.667775    0.247703    11.00000   -1.20000
AFIX   0
C3'A  1    0.592327    0.677176    0.112419    11.00000    0.16170    0.14173 =
         0.18543    0.04063    0.05423    0.08969
AFIX  13
H3'K  2    0.619599    0.708542    0.141899    11.00000   -1.20000
AFIX   0
O3'A  4    0.559042    0.689796    0.058254    11.00000    0.17693    0.22734 =
         0.24172    0.08142    0.05415    0.11922
AFIX   3
H3'A  2    0.545171    0.701456    0.091844    11.00000   -1.20000
AFIX   0
C4'A  1    0.615514    0.656837    0.047934    11.00000    0.15747    0.14234 =
         0.19830    0.03928    0.06202    0.08268
AFIX  13
H4'A  2    0.608239    0.663905   -0.013902    11.00000   -1.20000
AFIX   0
C5'A  1    0.669706    0.674804    0.054101    11.00000    0.15600    0.16984 =
         0.22229    0.03672    0.06458    0.07860
AFIX  23
H5'3  2    0.679050    0.655159    0.013274    11.00000   -1.20000
H5'4  2    0.689558    0.711153    0.037366    11.00000   -1.20000
AFIX   0
O5'A  4    0.679852    0.668148    0.142109    11.00000    0.15071    0.26688 =
         0.30938    0.07086    0.01689    0.07136
AFIX   3
H5'A  2    0.663292    0.636487    0.149138    11.00000   -1.20000
AFIX   0
N1B   3    0.351188    0.251023    0.372834    11.00000    0.13105    0.11020 =
         0.11134    0.00178    0.00769    0.07963
C2B   1    0.375452    0.303082    0.387111    11.00000    0.11902    0.10884 =
         0.08503    0.01107   -0.00605    0.06997
O2B   4    0.417093    0.330077    0.349885    11.00000    0.14006    0.11005 =
         0.05816    0.01194    0.00614    0.08764
N3B   3    0.352127    0.322899    0.434016    11.00000    0.11004    0.10491 =
         0.06469    0.00298   -0.00049    0.06382
C4B   1    0.306076    0.292279    0.470916    11.00000    0.12591    0.10538 =
         0.07452    0.00701    0.00963    0.06527
N4B   3    0.284804    0.314096    0.519231    11.00000    0.13023    0.11627 =
         0.10051    0.01434    0.01339    0.07582
AFIX  93
H4B1  2    0.300845    0.347313    0.525988    11.00000   -1.20000
H4B2  2    0.254845    0.295154    0.544086    11.00000   -1.20000
AFIX   0
C5B   1    0.282271    0.239043    0.464115    11.00000    0.11913    0.10775 =
         0.10067    0.01614    0.01521    0.06253
AFIX  43
H5B   2    0.252608    0.216917    0.497114    11.00000   -1.20000
AFIX   0
C6B   1    0.304597    0.221724    0.407411    11.00000    0.12811    0.10676 =
         0.11383   -0.00261    0.00660    0.07032
AFIX  43
H6B   2    0.286381    0.186863    0.390973    11.00000   -1.20000
AFIX   0
C1'B  1    0.376141    0.231587    0.313830    11.00000    0.16282    0.15362 =
         0.16670   -0.00420    0.02445    0.09694
AFIX  13
H1'B  2    0.399199    0.260135    0.273514    11.00000   -1.20000
AFIX   0
O1'B  4    0.339988    0.193848    0.260559    11.00000    0.19000    0.14413 =
         0.19133   -0.02193    0.02370    0.10659
C2'B  1    0.409211    0.210951    0.358804    11.00000    0.16842    0.18607 =
         0.21098   -0.00612    0.03386    0.11750
AFIX  13
H2'L  2    0.413820    0.219128    0.424006    11.00000   -1.20000
AFIX   0
O2'B  4    0.456270    0.232238    0.315230    11.00000    0.17329    0.26204 =
         0.26447    0.02116    0.01668    0.11725
AFIX   3
H2'B  2    0.470380    0.263688    0.324330    11.00000   -1.20000
AFIX   0
C3'B  1    0.377533    0.158049    0.344954    11.00000    0.19189    0.18780 =
         0.23807    0.00358    0.02144    0.11683
AFIX  13
H3'L  2    0.351812    0.143210    0.393948    11.00000   -1.20000
AFIX   0
O3'B  4    0.404619    0.129143    0.336206    11.00000    0.25630    0.22423 =
         0.32229   -0.04806   -0.01596    0.13317
AFIX   3
H3'B  2    0.419868    0.131513    0.384326    11.00000   -1.20000
AFIX   0
C4'B  1    0.351140    0.150836    0.256916    11.00000    0.21338    0.16422 =
         0.23479   -0.01355    0.02915    0.10108
AFIX  13
H4'B  2    0.375403    0.156734    0.207099    11.00000   -1.20000
AFIX   0
C5'B  1    0.303807    0.103025    0.242283    11.00000    0.23005    0.17567 =
         0.26581   -0.01898    0.03327    0.08271
AFIX  23
H5'5  2    0.288077    0.104385    0.185222    11.00000   -1.20000
H5'6  2    0.310697    0.074469    0.239331    11.00000   -1.20000
AFIX   0
O5'B  4    0.271133    0.095890    0.313302    11.00000    0.28880    0.20751 =
         0.31358   -0.01782    0.06319    0.04299
AFIX   3
H5'B  2    0.264713    0.119710    0.316901    11.00000   -1.20000
AFIX   0
N1C   3    0.517339    0.546198    0.494188    11.00000    0.15208    0.11746 =
         0.11860   -0.02013   -0.02467    0.07255
C2C   1    0.482308    0.495013    0.483653    11.00000    0.14348    0.11373 =
         0.07081   -0.01561    0.00046    0.06730
O2C   4    0.489296    0.464395    0.526162    11.00000    0.12979    0.12396 =
         0.07670    0.00028    0.00625    0.06797
N3C   3    0.440962    0.481574    0.435167    11.00000    0.13211    0.10159 =
         0.05382   -0.00657    0.00851    0.06749
C4C   1    0.435203    0.517493    0.391871    11.00000    0.14034    0.09741 =
         0.07812   -0.01203    0.00938    0.06451
N4C   3    0.391939    0.500632    0.346620    11.00000    0.14263    0.10991 =
         0.07086    0.00584   -0.01031    0.07765
AFIX  93
H4C1  2    0.369340    0.467981    0.346271    11.00000   -1.20000
H4C2  2    0.385970    0.522149    0.317090    11.00000   -1.20000
AFIX   0
C5C   1    0.472065    0.569209    0.394949    11.00000    0.15127    0.09763 =
         0.10518    0.00305   -0.00726    0.05881
AFIX  43
H5C   2    0.470493    0.593803    0.357997    11.00000   -1.20000
AFIX   0
C6C   1    0.509930    0.581521    0.454189    11.00000    0.14884    0.11428 =
         0.10929   -0.00615   -0.01889    0.05254
AFIX  43
H6C   2    0.532077    0.616325    0.468057    11.00000   -1.20000
AFIX   0
C1'C  1    0.559403    0.559198    0.556934    11.00000    0.16823    0.13826 =
         0.18162   -0.02657   -0.05343    0.07666
AFIX  13
H1'C  2    0.545354    0.539201    0.613119    11.00000   -1.20000
AFIX   0
O1'C  4    0.583495    0.609884    0.577027    11.00000    0.18700    0.16222 =
         0.22459   -0.02289   -0.05974    0.07610
C2'C  1    0.600417    0.547343    0.517243    11.00000    0.17112    0.16812 =
         0.21766   -0.02737   -0.05631    0.07847
AFIX  13
H2'M  2    0.584803    0.522072    0.467736    11.00000   -1.20000
AFIX   0
O2'C  4    0.619672    0.528623    0.580475    11.00000    0.21589    0.22574 =
         0.30904    0.00257   -0.09702    0.11651
AFIX   3
H2'C  2    0.641442    0.523093    0.556525    11.00000   -1.20000
AFIX   0
C3'C  1    0.635342    0.595571    0.480700    11.00000    0.17049    0.17667 =
         0.24022   -0.03359   -0.05159    0.07553
AFIX  13
H3'M  2    0.623281    0.599982    0.421026    11.00000   -1.20000
AFIX   0
O3'C  4    0.687278    0.602428    0.473229    11.00000    0.18629    0.22190 =
         0.27939   -0.03023   -0.05730    0.06885
AFIX   3
H3'C  2    0.685458    0.579748    0.438799    11.00000   -1.20000
AFIX   0
C4'C  1    0.637982    0.634394    0.544828    11.00000    0.18594    0.17601 =
         0.25025   -0.02178   -0.05229    0.06751
AFIX  13
H4'C  2    0.659878    0.636375    0.596285    11.00000   -1.20000
AFIX   0
C5'C  1    0.656791    0.685671    0.510336    11.00000    0.21295    0.17542 =
         0.26857   -0.02556   -0.04613    0.06179
AFIX  23
H5'7  2    0.648912    0.705592    0.553174    11.00000   -1.20000
H5'8  2    0.694144    0.702915    0.502936    11.00000   -1.20000
AFIX   0
O5'C  4    0.633855    0.683184    0.427982    11.00000    0.27659    0.20505 =
         0.29881    0.03806   -0.04646    0.04833
AFIX   3
H5'C  2    0.602245    0.667594    0.435882    11.00000   -1.20000
AFIX   0
N1D   3    0.341534    0.500315    0.581895    11.00000    0.18589    0.13257 =
         0.08393   -0.00004   -0.00358    0.11550
C2D   1    0.351771    0.460415    0.587784    11.00000    0.18076    0.12567 =
         0.06381    0.00622    0.00151    0.11319
O2D   4    0.324911    0.421099    0.544467    11.00000    0.17623    0.13877 =
         0.05964   -0.01811   -0.00574    0.10877
N3D   3    0.392367    0.465888    0.632749    11.00000    0.18467    0.12823 =
         0.05015    0.00226    0.01273    0.10913
C4D   1    0.421870    0.509687    0.677509    11.00000    0.18506    0.14025 =
         0.06374    0.00535    0.01245    0.11698
N4D   3    0.462976    0.515218    0.719975    11.00000    0.17750    0.16790 =
         0.05799    0.02990    0.01845    0.12634
AFIX  93
H4D1  2    0.470368    0.490676    0.718456    11.00000   -1.20000
H4D2  2    0.482678    0.543406    0.749484    11.00000   -1.20000
AFIX   0
C5D   1    0.412553    0.550836    0.673112    11.00000    0.18536    0.13814 =
         0.07796   -0.00081    0.00936    0.11983
AFIX  43
H5D   2    0.434722    0.582582    0.700496    11.00000   -1.20000
AFIX   0
C6D   1    0.370885    0.542905    0.628394    11.00000    0.19224    0.13249 =
         0.07669    0.00489    0.00098    0.12084
AFIX  43
H6D   2    0.361784    0.568606    0.629747    11.00000   -1.20000
AFIX   0
C1'D  1    0.295952    0.491531    0.532900    11.00000    0.18036    0.14187 =
         0.10947    0.00582   -0.02106    0.11505
AFIX  13
H1'D  2    0.295219    0.474733    0.475058    11.00000   -1.20000
AFIX   0
O1'D  4    0.297221    0.536579    0.513272    11.00000    0.17780    0.15103 =
         0.14230   -0.00217   -0.01242    0.11485
C2'D  1    0.243679    0.456684    0.582208    11.00000    0.16641    0.15347 =
         0.10620   -0.00390   -0.01973    0.11367
AFIX  13
H2'N  2    0.247135    0.433784    0.626089    11.00000   -1.20000
AFIX   0
O2'D  4    0.203437    0.428744    0.524099    11.00000    0.14930    0.19114 =
         0.16009   -0.00088   -0.01400    0.08249
AFIX   3
H2'D  2    0.211037    0.409964    0.494608    11.00000   -1.20000
AFIX   0
C3'D  1    0.238837    0.495416    0.627329    11.00000    0.16851    0.17052 =
         0.13879   -0.00359   -0.01478    0.10619
AFIX  13
H3'N  2    0.263985    0.509034    0.677350    11.00000   -1.20000
AFIX   0
O3'D  4    0.187584    0.479223    0.663371    11.00000    0.14468    0.21173 =
         0.17672   -0.02534   -0.01760    0.08828
AFIX   3
H3'D  2    0.180174    0.455583    0.699991    11.00000   -1.20000
AFIX   0
C4'D  1    0.252581    0.536714    0.559833    11.00000    0.17355    0.16278 =
         0.15330   -0.00410   -0.02124    0.11789
AFIX  13
H4'D  2    0.223956    0.525985    0.516514    11.00000   -1.20000
AFIX   0
C5'D  1    0.268197    0.587494    0.592194    11.00000    0.18395    0.16147 =
         0.16077   -0.01592   -0.02416    0.12329
AFIX  23
H5'9  2    0.280331    0.611794    0.541723    11.00000   -1.20000
H5'0  2    0.238943    0.588025    0.620173    11.00000   -1.20000
AFIX   0
O5'D  4    0.307135    0.601692    0.654753    11.00000    0.23308    0.16109 =
         0.24311   -0.02266   -0.04436    0.13595
AFIX   3
H5'D  2    0.315965    0.631053    0.673293    11.00000   -1.50000
AFIX   0
N1E   3    0.356871    0.248985    0.690954    11.00000    0.23375    0.15423 =
         0.13712    0.01508    0.00454    0.13692
C2E   1    0.365428    0.298622    0.687773    11.00000    0.21596    0.14995 =
         0.09380    0.01253   -0.02140    0.13717
O2E   4    0.335495    0.307879    0.727444    11.00000    0.20999    0.15749 =
         0.09634    0.00833    0.00024    0.12393
N3E   3    0.402912    0.333239    0.637602    11.00000    0.20361    0.14851 =
         0.08127    0.00499   -0.01683    0.13662
C4E   1    0.434204    0.321212    0.593650    11.00000    0.21954    0.14779 =
         0.09987    0.00226   -0.00795    0.13113
N4E   3    0.473860    0.359272    0.552410    11.00000    0.20528    0.17010 =
         0.09276   -0.02736   -0.01036    0.14592
AFIX  93
H4E1  2    0.478466    0.390239    0.554821    11.00000   -1.20000
H4E2  2    0.495433    0.353430    0.522774    11.00000   -1.20000
AFIX   0
C5E   1    0.430108    0.273130    0.601837    11.00000    0.22981    0.15690 =
         0.12935   -0.00061    0.00144    0.14308
AFIX  43
H5E   2    0.454122    0.265574    0.575976    11.00000   -1.20000
AFIX   0
C6E   1    0.389461    0.238348    0.649248    11.00000    0.23744    0.15072 =
         0.14112    0.01858   -0.00802    0.14620
AFIX  43
H6E   2    0.383815    0.204699    0.653069    11.00000   -1.20000
AFIX   0
C1'E  1    0.313972    0.213619    0.747606    11.00000    0.25196    0.17986 =
         0.20676    0.02766    0.01200    0.13308
AFIX  13
H1'E  2    0.314685    0.231323    0.804340    11.00000   -1.20000
AFIX   0
O1'E  4    0.318033    0.171693    0.767840    11.00000    0.26870    0.19319 =
         0.23615    0.03110    0.01168    0.12851
C2'E  1    0.260810    0.194569    0.699824    11.00000    0.26018    0.20351 =
         0.25084    0.02345    0.01341    0.12738
AFIX  13
H2'O  2    0.262908    0.220162    0.655487    11.00000   -1.20000
AFIX   0
O2'E  4    0.222414    0.182963    0.761505    11.00000    0.26231    0.28637 =
         0.32426    0.01462    0.05005    0.11506
AFIX   3
H2'E  2    0.230204    0.209903    0.789305    11.00000   -1.20000
AFIX   0
C3'E  1    0.256664    0.150951    0.655957    11.00000    0.27347    0.20910 =
         0.26736    0.01896   -0.00090    0.12071
AFIX  13
H3'O  2    0.278853    0.160801    0.601804    11.00000   -1.20000
AFIX   0
O3'E  4    0.202676    0.113855    0.633142    11.00000    0.30495    0.25182 =
         0.31893   -0.01205   -0.03652    0.10992
AFIX   3
H3'E  2    0.192986    0.128175    0.596462    11.00000   -1.20000
AFIX   0
C4'E  1    0.273196    0.126107    0.724891    11.00000    0.27767    0.19946 =
         0.26895    0.02471    0.00860    0.13048
AFIX  13
H4'E  2    0.245604    0.109644    0.770492    11.00000   -1.20000
AFIX   0
C5'E  1    0.287410    0.089203    0.696446    11.00000    0.28168    0.21371 =
         0.28941    0.01270    0.02354    0.13839
AFIX  23
H5'J  2    0.298504    0.077330    0.748802    11.00000   -1.20000
H5'K  2    0.257635    0.059440    0.669562    11.00000   -1.20000
AFIX   0
O5'E  4    0.326846    0.111033    0.633942    11.00000    0.27943    0.24274 =
         0.35289    0.03002    0.01965    0.13582
AFIX   3
H5'E  2    0.334516    0.089103    0.618702    11.00000   -1.20000
AFIX   0
N1F   3    0.330829    0.491458    0.899518    11.00000    0.14457    0.12340 =
         0.07644   -0.00067    0.00473    0.09586
C2F   1    0.360733    0.469142    0.886235    11.00000    0.13990    0.12094 =
         0.05648    0.00281    0.00143    0.09705
O2F   4    0.403012    0.487982    0.922867    11.00000    0.13150    0.09983 =
         0.06920    0.00489    0.01471    0.08439
N3F   3    0.342942    0.427850    0.834762    11.00000    0.14700    0.13154 =
         0.04224   -0.00362    0.00404    0.09241
C4F   1    0.296436    0.408271    0.795717    11.00000    0.15301    0.13989 =
         0.05806   -0.00397   -0.01650    0.08847
N4F   3    0.279714    0.364891    0.750843    11.00000    0.15049    0.15691 =
         0.07484   -0.00717   -0.02714    0.09719
AFIX  93
H4F1  2    0.298537    0.350413    0.747637    11.00000   -1.20000
H4F2  2    0.249852    0.350734    0.724426    11.00000   -1.20000
AFIX   0
C5F   1    0.263601    0.427207    0.814399    11.00000    0.15193    0.13981 =
         0.07365   -0.00485   -0.03252    0.09327
AFIX  43
H5F   2    0.229746    0.411426    0.792477    11.00000   -1.20000
AFIX   0
C6F   1    0.283492    0.469192    0.865440    11.00000    0.15157    0.13930 =
         0.08414   -0.00543   -0.01806    0.09870
AFIX  43
H6F   2    0.263050    0.483968    0.878177    11.00000   -1.20000
AFIX   0
C1'F  1    0.350324    0.536434    0.957722    11.00000    0.14987    0.11378 =
         0.08763    0.01040    0.02036    0.08657
AFIX  13
H1'F  2    0.381600    0.541877    0.989528    11.00000   -1.20000
AFIX   0
O1'F  4    0.312906    0.527672    1.018320    11.00000    0.15393    0.11460 =
         0.10996    0.00229    0.02431    0.08886
C2'F  1    0.361209    0.586723    0.907722    11.00000    0.16317    0.11563 =
         0.12519    0.02181    0.03125    0.08838
AFIX  13
H2'P  2    0.332941    0.578215    0.864570    11.00000   -1.20000
AFIX   0
O2'F  4    0.406092    0.607103    0.861081    11.00000    0.21053    0.13336 =
         0.14334    0.05694    0.08878    0.09722
AFIX   3
H2'F  2    0.403352    0.585593    0.822962    11.00000   -1.20000
AFIX   0
C3'F  1    0.356638    0.614302    0.979450    11.00000    0.17239    0.11696 =
         0.13464    0.01273    0.02412    0.09406
AFIX  13
H3'P  2    0.347996    0.639873    0.955986    11.00000   -1.20000
AFIX   0
O3'F  4    0.403119    0.640270    1.035959    11.00000    0.18088    0.12139 =
         0.19030   -0.00550    0.04179    0.06047
AFIX   3
H3'F  2    0.427149    0.661120    1.003679    11.00000   -1.20000
AFIX   0
C4'F  1    0.314640    0.577212    1.038218    11.00000    0.16800    0.12921 =
         0.13362   -0.00301    0.02700    0.09222
AFIX  13
H4'F  2    0.326289    0.586423    1.101405    11.00000   -1.20000
AFIX   0
C5'F  1    0.263797    0.570136    1.032694    11.00000    0.16804    0.15001 =
         0.15107   -0.01246    0.02131    0.09741
AFIX  23
H5'L  2    0.241278    0.543630    1.075681    11.00000   -1.20000
H5'M  2    0.264760    0.602213    1.048775    11.00000   -1.20000
AFIX   0
O5'F  4    0.244481    0.555730    0.946633    11.00000    0.22337    0.22632 =
         0.21595   -0.01040   -0.01154    0.10066
AFIX   3
H5'F  2    0.243461    0.528200    0.934881    11.00000   -1.20000
AFIX   0
N1G   3    0.528532    0.390429    0.781810    11.00000    0.28123    0.23187 =
         0.09882    0.01065    0.01496    0.21943
C2G   1    0.490469    0.403147    0.787409    11.00000    0.26098    0.22291 =
         0.06219   -0.00899   -0.00298    0.20704
O2G   4    0.495536    0.440014    0.743195    11.00000    0.25827    0.21588 =
         0.08191   -0.00539   -0.00337    0.20588
N3G   3    0.447640    0.374203    0.832752    11.00000    0.26704    0.21453 =
         0.04122   -0.01611   -0.01638    0.20339
C4G   1    0.443584    0.334085    0.878679    11.00000    0.25742    0.21712 =
         0.04625   -0.01876   -0.01759    0.20723
N4G   3    0.401920    0.306101    0.928690    11.00000    0.25153    0.21906 =
         0.06342   -0.02428   -0.02631    0.18971
AFIX  93
H4G1  2    0.377776    0.314036    0.931153    11.00000   -1.20000
H4G2  2    0.398811    0.279861    0.958940    11.00000   -1.20000
AFIX   0
C5G   1    0.484504    0.324683    0.885032    11.00000    0.25786    0.22885 =
         0.06693   -0.00020   -0.01329    0.20602
AFIX  43
H5G   2    0.483481    0.299931    0.925061    11.00000   -1.20000
AFIX   0
C6G   1    0.524757    0.351952    0.832549    11.00000    0.26740    0.22995 =
         0.07583    0.00950    0.00036    0.21176
AFIX  43
H6G   2    0.551326    0.344079    0.830910    11.00000   -1.20000
AFIX   0
C1'G  1    0.575455    0.424847    0.733464    11.00000    0.30062    0.26930 =
         0.16215    0.04062    0.05719    0.22835
AFIX  13
H1'G  2    0.565247    0.434991    0.677071    11.00000   -1.20000
AFIX   0
O1'G  4    0.602566    0.401491    0.709402    11.00000    0.32589    0.29603 =
         0.20570    0.05709    0.07953    0.22320
C2'G  1    0.611823    0.475437    0.786203    11.00000    0.30503    0.29594 =
         0.18985    0.04606    0.05728    0.20749
AFIX  13
H2'Q  2    0.592752    0.480451    0.835850    11.00000   -1.20000
AFIX   0
O2'G  4    0.634307    0.518043    0.732632    11.00000    0.36161    0.28317 =
         0.24716    0.01737   -0.03056    0.18333
AFIX   3
H2'G  2    0.610676    0.521062    0.709911    11.00000   -1.20000
AFIX   0
C3'G  1    0.646932    0.461981    0.821525    11.00000    0.31075    0.31704 =
         0.21713    0.06034    0.06916    0.19707
AFIX  13
H3'Q  2    0.631123    0.439344    0.874383    11.00000   -1.20000
AFIX   0
O3'G  4    0.696891    0.505892    0.848962    11.00000    0.29516    0.35275 =
         0.26715    0.08582    0.09686    0.19291
AFIX   3
H3'G  2    0.691281    0.522352    0.887952    11.00000   -1.20000
AFIX   0
C4'G  1    0.655225    0.432581    0.750337    11.00000    0.30763    0.31184 =
         0.23119    0.06116    0.09063    0.21550
AFIX  13
H4'G  2    0.678847    0.456783    0.704463    11.00000   -1.20000
AFIX   0
C5'G  1    0.674568    0.399658    0.779790    11.00000    0.31786    0.31154 =
         0.24586    0.07611    0.09292    0.20381
AFIX  23
H5'N  2    0.668107    0.373994    0.733208    11.00000   -1.20000
H5'O  2    0.711725    0.420112    0.789480    11.00000   -1.20000
AFIX   0
O5'G  4    0.650736    0.375561    0.858468    11.00000    0.33670    0.25481 =
         0.28321    0.04254    0.09300    0.21564
AFIX   3
H5'G  2    0.657936    0.398391    0.896727    11.00000   -1.20000
AFIX   0
N1H   3    0.540885    0.409959    1.095997    11.00000    0.12130    0.11485 =
         0.07311    0.00137    0.00148    0.09149
C2H   1    0.490903    0.399210    1.087640    11.00000    0.12131    0.12109 =
         0.06743   -0.00707   -0.00065    0.09028
O2H   4    0.455435    0.361099    1.123849    11.00000    0.11352    0.11092 =
         0.05121   -0.00055   -0.01443    0.08214
N3H   3    0.480504    0.427517    1.032417    11.00000    0.12113    0.11751 =
         0.05786    0.00381    0.00652    0.09264
C4H   1    0.518898    0.468933    0.993198    11.00000    0.13219    0.13007 =
         0.07098    0.00643    0.00890    0.09204
N4H   3    0.506365    0.499413    0.948083    11.00000    0.15643    0.14070 =
         0.06244    0.02737    0.02938    0.11447
AFIX  93
H4H1  2    0.474413    0.491882    0.945264    11.00000   -1.20000
H4H2  2    0.530123    0.526870    0.921405    11.00000   -1.20000
AFIX   0
C5H   1    0.570334    0.482656    1.004145    11.00000    0.12901    0.12364 =
         0.09306    0.00866    0.01462    0.09327
AFIX  43
H5H   2    0.597296    0.511941    0.976720    11.00000   -1.20000
AFIX   0
C6H   1    0.578531    0.451154    1.056465    11.00000    0.12599    0.12505 =
         0.08379    0.00604    0.00805    0.09198
AFIX  43
H6H   2    0.612516    0.458587    1.065570    11.00000   -1.20000
AFIX   0
C1'H  1    0.551862    0.378043    1.155389    11.00000    0.13133    0.11708 =
         0.08679   -0.00258   -0.00437    0.09266
AFIX  13
H1'H  2    0.520164    0.352559    1.186617    11.00000   -1.20000
AFIX   0
O1'H  4    0.587752    0.409301    1.216814    11.00000    0.13283    0.12557 =
         0.11348   -0.00241   -0.00426    0.08976
C2'H  1    0.576717    0.350167    1.103832    11.00000    0.12460    0.12356 =
         0.11746   -0.00837   -0.01012    0.09262
AFIX  13
H2'R  2    0.602272    0.374198    1.059996    11.00000   -1.20000
AFIX   0
O2'H  4    0.540159    0.307596    1.059188    11.00000    0.15356    0.12150 =
         0.14189   -0.03151   -0.03096    0.09378
AFIX   3
H2'H  2    0.554029    0.292896    1.034168    11.00000   -1.20000
AFIX   0
C3'H  1    0.602331    0.342672    1.176517    11.00000    0.12326    0.13188 =
         0.13323   -0.00390   -0.01875    0.09406
AFIX  13
H3'R  2    0.630664    0.338128    1.153277    11.00000   -1.20000
AFIX   0
O3'H  4    0.568611    0.298883    1.233466    11.00000    0.14326    0.12426 =
         0.14656   -0.01219   -0.02108    0.07997
AFIX   3
H3'H  2    0.556611    0.272473    1.202046    11.00000   -1.20000
AFIX   0
C4'H  1    0.623687    0.389259    1.233693    11.00000    0.12700    0.13800 =
         0.14096   -0.00389   -0.01529    0.09103
AFIX  13
H4'H  2    0.621280    0.379122    1.297821    11.00000   -1.20000
AFIX   0
C5'H  1    0.675489    0.429896    1.214808    11.00000    0.13419    0.16315 =
         0.18550   -0.00603   -0.02821    0.09038
AFIX  23
H5'P  2    0.681070    0.434420    1.149528    11.00000   -1.20000
H5'Q  2    0.681307    0.462337    1.240810    11.00000   -1.20000
AFIX   0
O5'H  4    0.708568    0.415974    1.252721    11.00000    0.16513    0.21054 =
         0.24649    0.00659   -0.02017    0.09878
AFIX   3
H5'H  2    0.704038    0.388414    1.231521    11.00000   -1.20000
AFIX   0
N1I   3    0.243877    0.331280    0.980600    11.00000    0.14086    0.13006 =
         0.12411   -0.01284   -0.01617    0.07839
C2I   1    0.294765    0.344945    0.989135    11.00000    0.12599    0.10716 =
         0.07514    0.00362   -0.01243    0.06925
O2I   4    0.312625    0.321901    0.948326    11.00000    0.13329    0.10353 =
         0.08400   -0.01369   -0.02987    0.07294
N3I   3    0.326782    0.386973    1.035850    11.00000    0.12600    0.10834 =
         0.04856    0.00060   -0.00181    0.07304
C4I   1    0.307881    0.413633    1.078340    11.00000    0.11992    0.12016 =
         0.05693    0.01040   -0.00286    0.08142
N4I   3    0.341295    0.454865    1.122941    11.00000    0.12895    0.10777 =
         0.06204   -0.00345    0.00347    0.08349
AFIX  93
H4I1  2    0.373598    0.463525    1.123785    11.00000   -1.20000
H4I2  2    0.331066    0.473446    1.151561    11.00000   -1.20000
AFIX   0
C5I   1    0.256745    0.400124    1.072143    11.00000    0.11727    0.12686 =
         0.07224   -0.00038    0.00613    0.07417
AFIX  43
H5I   2    0.243686    0.418757    1.102004    11.00000   -1.20000
AFIX   0
C6I   1    0.227230    0.359510    1.021836    11.00000    0.11763    0.13023 =
         0.10312    0.00164   -0.00142    0.07545
AFIX  43
H6I   2    0.192527    0.350073    1.014842    11.00000   -1.20000
AFIX   0
C1'I  1    0.208627    0.286713    0.926365    11.00000    0.17746    0.16321 =
         0.18692   -0.03407   -0.06787    0.09325
AFIX  13
H1'I  2    0.228527    0.273518    0.894245    11.00000   -1.20000
AFIX   0
O1'I  4    0.184910    0.301389    0.864455    11.00000    0.20157    0.17702 =
         0.22140   -0.04052   -0.08678    0.09917
C2'I  1    0.164697    0.241912    0.981280    11.00000    0.19950    0.18647 =
         0.22864   -0.02328   -0.08797    0.08914
AFIX  13
H2'S  2    0.153267    0.256306    1.030179    11.00000   -1.20000
AFIX   0
O2'I  4    0.179089    0.209071    1.017390    11.00000    0.21131    0.19223 =
         0.26465   -0.01789   -0.11758    0.08388
AFIX   3
H2'I  2    0.203029    0.225981    1.053129    11.00000   -1.20000
AFIX   0
C3'I  1    0.126028    0.219638    0.915141    11.00000    0.21398    0.20149 =
         0.24917   -0.02897   -0.09446    0.09496
AFIX  13
H3'S  2    0.092020    0.202309    0.944945    11.00000   -1.20000
AFIX   0
O3'I  4    0.129983    0.183116    0.853781    11.00000    0.27445    0.22599 =
         0.27635   -0.05051   -0.09623    0.13205
AFIX   3
H3'I  2    0.127142    0.158916    0.885172    11.00000   -1.20000
AFIX   0
C4'I  1    0.129730    0.261096    0.856163    11.00000    0.20938    0.20798 =
         0.25365   -0.03018   -0.09059    0.10584
AFIX  13
H4'I  2    0.123504    0.248354    0.793255    11.00000   -1.20000
AFIX   0
C5'I  1    0.095880    0.280731    0.875423    11.00000    0.22007    0.22638 =
         0.28227   -0.03423   -0.07385    0.11752
AFIX  23
H5'R  2    0.105903    0.312076    0.840696    11.00000   -1.20000
H5'S  2    0.060401    0.255259    0.859984    11.00000   -1.20000
AFIX   0
O5'I  4    0.100349    0.291069    0.966870    11.00000    0.19593    0.30600 =
         0.30820   -0.03094   -0.06245    0.12613
AFIX   3
H5'I  2    0.081889    0.303569    0.979060    11.00000   -1.20000
AFIX   0
HKLF 4


REM  aho170073 in P32
REM wR2 = 0.2777, GooF = S = 0.955, Restrained GooF = 0.959 for all data
REM R1 = 0.0904 for 14630 Fo > 4sig(Fo) and 0.1248 for all 26785 data
REM 1576 parameters refined using 4509 restraints

END

WGHT      0.1773      0.0000

REM Highest difference peak  1.533,  deepest hole -0.664,  1-sigma level  0.090
Q1    1   0.4002  0.3818  0.6681  11.00000  0.05    0.76
Q2    1   0.4362  0.4206  0.6483  11.00000  0.05    0.72
Q3    1   0.5690  0.3715  0.6821  11.00000  0.05    0.70
Q4    1   0.6676  0.4832  0.6506  11.00000  0.05    0.64
Q5    1   0.4179  0.4289  0.2047  11.00000  0.05    0.56
Q6    1   0.3953  0.4164  0.5915  11.00000  0.05    0.53
Q7    1   0.3940  0.3803  0.1959  11.00000  0.05    0.49
Q8    1   0.6299  0.3973  0.6719  11.00000  0.05    0.48
Q9    1   0.4525  0.3879  0.2900  11.00000  0.05    0.47
Q10   1   0.4137  0.4643  0.6764  11.00000  0.05    0.45
;
_shelx_res_checksum              41642

_shelx_fab_file                  
;
   -2    5   17      1.74     -0.97
   -1    4   17      0.90      1.63
    0    3   17      1.17      1.16
    1    2   17      3.47     -0.25
   -3    2   17     -2.97      0.31
   -3    3   17      1.45     -2.35
   -3    5   17      0.73     -3.21
   -3    6   17      2.11      1.37
   -3    7   17      1.09     -0.28
   -2    6   17     -0.57      1.10
   -1    5   17      2.02      2.22
    0    4   17      2.45      1.27
    1    3   17      0.12      4.68
    2    2   17     -0.44      4.33
   -4    3   17     -1.92      0.05
   -4    4   17     -1.68     -0.23
   -4    6   17      0.38     -3.14
   -4    7   17      0.26      1.80
   -4    8   17      0.65      2.20
   -4    9   17     -0.79      2.74
   -3    8   17      0.44     -1.59
   -1    6   17      0.02      0.82
    0    5   17     -1.02      3.53
    1    4   17      0.09      1.82
    2    3   17      1.39      0.77
   -5    3   17     -1.12      1.84
   -5    4   17     -2.64     -2.11
   -5    6   17      2.57     -2.37
   -5    7   17      0.35      0.19
   -5    8   17     -0.09      2.23
   -5    9   17      2.51      2.51
   -5   10   17     -0.89      1.20
   -4   10   17     -2.71      1.85
   -3    9   17      0.08     -2.31
   -2    8   17      1.64     -0.96
   -1    7   17      0.42      1.67
    0    6   17     -0.46     -0.31
    1    5   17     -0.78      1.69
    2    4   17     -2.02      0.68
    3    3   17      0.47      2.98
   -6    4   17     -1.12      3.02
   -6    5   17      3.05     -1.02
   -6    7   17      4.28     -2.22
   -6    8   17      2.48     -0.95
   -6    9   17     -2.40     -0.46
   -6   10   17     -3.66      3.34
   -3   10   17     -1.86     -0.43
   -2    9   17      0.12     -1.30
   -1    8   17     -3.35     -1.16
    0    7   17     -0.95      0.76
    1    6   17      0.26      1.86
    2    5   17      1.62      1.41
    3    4   17      2.36      0.61
   -7    4   17     -2.44      1.40
   -7    5   17     -0.29     -1.33
   -7    6   17     -1.09     -3.51
   -7    7   17      6.76     -5.91
   -7    8   17      1.07      0.98
   -7    9   17      0.61     -0.94
   -7   10   17     -3.90      1.17
   -1    9   17      0.35      1.35
    1    7   17     -0.29      0.37
    2    6   17     -1.06      1.66
    3    5   17      3.33      0.31
    4    4   17      2.17      2.33
   -8    5   17     -1.81      3.06
   -8    6   17     -0.68     -1.38
   -8    7   17     -1.54     -0.22
   -8    9   17      1.50     -1.11
   -8   10   17      1.02      0.73
    0    9   17     -1.62      0.11
    2    7   17      0.68      1.92
    3    6   17      2.28      3.55
    4    5   17      3.72      0.45
   -9    5   17     -4.33      3.26
   -9    6   17      0.42      4.53
   -9    7   17     -1.92      1.22
   -9    8   17      3.28      0.07
   -9    9   17      2.18      0.73
    3    7   17      1.17     -0.03
    4    6   17      7.94      2.51
    5    5   17      6.80      0.08
  -10    6   17     -1.19      6.36
  -10    7   17     -1.66      1.88
   -3    7   16      4.30     -1.16
   -2    6   16      1.61     -0.84
   -1    5   16      1.66     -2.02
    0    4   16      2.16      2.10
    1    3   16     -1.54      3.43
    2    2   16     -0.27      0.18
   -4    4   16     -0.33      1.52
   -4    5   16     -4.66      2.83
   -4    6   16     -0.10     -0.55
   -4    7   16      3.14     -0.74
   -4    8   16      5.23      2.95
   -4    9   16      2.10      0.98
   -2    7   16      1.07     -4.85
   -1    6   16      1.53      0.85
    0    5   16      4.15      5.24
    1    4   16      2.33      7.31
    2    3   16     -0.73      5.25
   -5    3   16      4.68     -1.75
   -5    5   16     -4.72     -0.25
   -5    6   16     -2.29      2.37
   -5    7   16      4.16     -0.42
   -5    8   16      3.06     -2.46
   -5    9   16      0.03     -0.50
   -5   10   16      1.39      1.33
   -5   11   16     -1.56     -0.59
   -4   10   16      0.28     -0.44
   -2    8   16     -0.91      1.45
   -1    7   16      1.46     -0.91
    0    6   16      0.21      0.37
    1    5   16      1.52      5.36
    2    4   16      3.49      4.70
    3    3   16      2.93      5.99
   -6    4   16      1.58     -0.60
   -6    6   16      0.63     -1.38
   -6    7   16     -0.77      0.85
   -6    8   16     -2.82      0.21
   -6    9   16      0.05     -5.85
   -6   10   16     -1.14      2.61
   -6   11   16      1.82      2.33
   -6   12   16      0.89      0.94
   -6   13   16      0.02     -0.34
   -5   12   16     -0.58      4.84
   -4   11   16     -0.27      1.61
   -3   10   16      1.40      1.82
   -1    8   16      0.95      1.32
    0    7   16     -2.67      3.37
    1    6   16     -0.99      0.20
    2    5   16     -0.21      0.02
    3    4   16     -0.45      4.90
   -7    4   16      4.16     -4.47
   -7    5   16      1.88     -3.69
   -7    6   16      2.60      0.20
   -7    7   16      1.37      3.19
   -7    8   16     -0.42      0.23
   -7    9   16     -0.42     -2.62
   -7   10   16     -1.17      2.10
   -7   11   16     -5.02     -1.48
   -7   12   16     -0.02     -1.46
   -7   13   16      0.45      4.52
   -7   14   16     -0.06     -0.44
   -6   14   16     -0.10     -2.77
   -5   13   16      1.05     -0.30
   -4   12   16      0.58     -0.70
   -3   11   16      0.31      3.34
   -2   10   16     -0.61      0.15
    0    8   16     -3.33     -2.47
    1    7   16     -4.10      0.21
    2    6   16     -1.14      3.91
    3    5   16     -0.20      2.93
    4    4   16     -1.55      1.95
   -8    5   16      0.92     -5.41
   -8    6   16      1.35     -3.46
   -8    7   16      2.63      2.67
   -8    8   16      2.98      0.53
   -8    9   16      1.75     -1.39
   -8   10   16      0.72     -0.21
   -8   11   16     -5.40      2.44
   -8   12   16      3.28     -0.28
   -8   13   16     -0.80      0.57
   -8   14   16      0.98     -1.87
   -8   15   16      2.30     -1.33
   -6   15   16      1.20     -2.56
   -5   14   16      0.83     -0.63
   -4   13   16      0.10      1.32
   -3   12   16      3.74      0.29
   -2   11   16      0.00      0.52
   -1   10   16     -0.56     -3.34
    1    8   16     -3.77      0.12
    2    7   16     -1.87     -1.24
    3    6   16     -1.96      0.14
    4    5   16     -0.65     -0.55
   -9    5   16      0.39     -2.88
   -9    6   16     -0.62     -1.39
   -9    7   16     -2.10     -1.22
   -9    8   16      0.90      2.21
   -9    9   16      0.66      2.40
   -9   10   16     -0.42     -1.94
   -9   11   16     -3.26      1.29
   -9   12   16      1.43     -1.99
   -9   13   16      2.05      0.60
   -9   14   16      1.22     -2.95
   -9   15   16     -2.41     -2.19
   -5   15   16      0.54     -2.75
   -4   14   16      0.69     -0.67
   -3   13   16      2.03      0.56
   -2   12   16      2.40      0.21
   -1   11   16      3.84     -0.55
    0   10   16     -0.58      0.62
    1    9   16     -2.24     -1.26
    2    8   16     -1.44     -3.59
    3    7   16     -1.18     -1.67
    4    6   16     -0.64     -1.41
    5    5   16      0.45     -2.50
  -10    6   16     -1.23     -0.95
  -10    7   16     -1.31     -3.28
  -10    8   16      2.63      3.04
  -10    9   16     -2.03      4.99
  -10   10   16      0.18      4.88
  -10   11   16     -2.32      1.39
  -10   12   16     -3.36     -1.70
  -10   13   16      0.42     -0.08
  -10   14   16      0.32     -0.82
  -10   15   16      3.24      1.64
   -4   15   16     -0.45      2.01
   -3   14   16      0.04      1.42
   -2   13   16      1.31      2.22
   -1   12   16     -0.72      1.85
    0   11   16      0.07      1.24
    2    9   16     -1.62     -3.35
    3    8   16      0.48     -3.01
    4    7   16     -3.28     -1.75
    5    6   16      0.75      0.08
  -11    6   16     -2.51     -1.20
  -11    7   16      1.12     -0.69
  -11    8   16      1.90      1.86
  -11    9   16      1.94      0.69
  -11   10   16      0.17      0.74
  -11   11   16     -2.48      2.07
  -11   12   16     -3.46      1.29
  -11   13   16     -1.43     -0.31
  -11   14   16     -0.43      0.07
  -11   15   16      4.13      2.90
   -2   14   16      0.90      3.66
   -1   13   16      2.26      5.63
    0   12   16     -1.07      4.38
    1   11   16      0.09      0.28
    2   10   16      1.72     -1.91
    3    9   16      0.40     -1.57
    4    8   16     -0.30      0.56
    5    7   16     -4.85     -2.93
    6    6   16      2.19      3.62
  -12    7   16      1.77     -1.89
  -12    8   16      1.97     -2.46
  -12    9   16      4.43      0.17
  -12   10   16     -1.83      1.68
  -12   11   16     -4.63     -0.93
  -12   12   16     -4.03     -0.61
  -12   13   16      2.01      2.21
  -12   14   16      0.54     -0.08
   -1   14   16      1.94      3.31
    0   13   16      0.80      2.42
    1   12   16      0.51      3.55
    2   11   16      0.56      3.03
    3   10   16      1.41     -2.71
    4    9   16     -2.32     -0.08
    5    8   16      0.76     -0.39
    6    7   16      1.07      4.15
  -13    7   16      2.19     -2.28
  -13    8   16      1.37     -4.07
  -13    9   16      3.21     -0.05
  -13   10   16      1.10      0.06
  -13   11   16     -0.16     -0.95
  -13   12   16      0.26     -3.14
    2   12   16     -0.98      1.50
    3   11   16     -1.05      2.28
    4   10   16     -0.15     -2.30
    5    9   16      0.94     -2.68
    6    8   16      0.92     -0.06
    7    7   16      4.36      1.52
  -14    8   16      0.56     -1.07
  -14    9   16      1.17     -0.98
  -14   10   16      3.14      0.40
  -14   11   16     -0.86     -3.59
  -14   12   16     -0.32     -6.11
    5   10   16     -1.56     -1.07
    6    9   16      0.28     -3.32
    7    8   16      0.52      0.00
  -15    8   16      1.08     -0.56
  -15    9   16     -0.21      0.95
  -15   10   16     -0.19      2.14
   -3    7   15     -3.91      0.37
   -2    6   15     -3.53      1.19
   -1    5   15      3.41     -0.09
    0    4   15     -2.17      0.75
   -4    7   15     -2.71     -0.52
   -4    8   15     -2.58      1.70
   -4    9   15     -0.12     -1.18
   -3    8   15     -2.31      2.63
   -2    7   15     -2.95     -0.29
   -1    6   15      5.00      4.48
    0    5   15     -1.13     -1.03
    1    4   15      0.32     -0.16
    2    3   15     -1.55     -0.25
   -5    4   15     -0.80      4.66
   -5    5   15     -5.42      4.27
   -5    6   15     -4.92      6.70
   -5    7   15     -1.71     -3.12
   -5    8   15     -0.66     -4.34
   -5    9   15      3.20     -0.60
   -5   10   15      4.28     -3.61
   -5   11   15      2.86     -1.32
   -4   10   15      3.39     -0.16
   -3    9   15      0.11     -2.72
   -2    8   15      4.36      1.69
   -1    7   15      1.51      1.96
    0    6   15     -1.95      3.20
    1    5   15      1.01     -5.58
    2    4   15      6.32      0.95
    3    3   15     -1.28     -1.44
   -6    5   15      2.58      2.80
   -6    6   15      1.99      2.08
   -6    7   15     -0.66      1.18
   -6    8   15     -0.79      2.08
   -6    9   15     -3.82      0.04
   -6   10   15      3.24     -5.72
   -6   11   15      2.85     -2.09
   -6   12   15     -0.47     -5.25
   -6   13   15     -2.26     -0.06
   -5   12   15     -0.26     -5.20
   -2    9   15      4.21     -0.33
   -1    8   15      2.03      2.65
    0    7   15      1.23      1.70
    1    6   15      0.93     -3.40
    2    5   15     -0.68      4.08
    3    4   15      1.81     -0.26
   -7    5   15      0.63     -0.42
   -7    6   15      0.59     -1.40
   -7    7   15      0.82     -1.27
   -7    8   15      5.85     -2.46
   -7    9   15      0.38      0.62
   -7   10   15      3.30      0.85
   -7   11   15     -3.13     -1.62
   -7   12   15      0.04      1.33
   -7   13   15     -0.08     -1.26
   -7   14   15      3.79     -0.12
   -6   14   15      0.91     -0.95
   -5   13   15      2.85     -2.50
   -4   12   15     -2.53     -0.77
   -3   11   15     -1.58     -2.41
   -1    9   15     -3.45     -2.12
    0    8   15      3.40     -2.26
    1    7   15      4.55      3.64
    2    6   15      2.53      1.28
    3    5   15      0.52      2.55
    4    4   15      0.09     -0.99
   -8    5   15      0.83      0.54
   -8    6   15      3.62     -3.01
   -8    7   15      2.61     -4.87
   -8    8   15      1.60      1.06
   -8    9   15      0.06     -2.28
   -8   10   15     -0.55      0.38
   -8   11   15      3.04      3.78
   -8   12   15     -2.53      0.80
   -8   13   15     -0.49      0.82
   -8   14   15     -0.94     -1.67
   -8   15   15      0.89      1.00
   -8   16   15      2.13      1.03
   -8   17   15      3.16     -0.95
   -7   16   15      1.71     -0.62
   -6   15   15      2.40      0.81
   -5   14   15      0.95      1.12
   -4   13   15      2.89     -0.50
   -3   12   15     -1.49     -2.16
   -2   11   15     -3.60      0.01
   -1   10   15     -2.05     -0.82
    0    9   15      2.72     -1.17
    1    8   15     -1.65      2.36
    2    7   15     -0.14     -0.90
    3    6   15      3.18     -0.40
    4    5   15      5.15      2.62
   -9    5   15     -0.04     -0.94
   -9    6   15     -0.73     -2.04
   -9    7   15      2.05      0.30
   -9    8   15     -0.72      1.12
   -9    9   15      0.41      3.53
   -9   10   15      6.02      5.29
   -9   11   15      1.48      4.58
   -9   12   15     -1.04     -2.10
   -9   13   15      0.20      3.69
   -9   14   15     -6.82     -0.68
   -9   15   15     -1.76      0.92
   -9   16   15     -2.26     -0.48
   -9   17   15      2.91      2.78
   -9   18   15      7.03     -3.29
   -9   19   15      0.26     -6.08
   -8   18   15     -1.12     -3.77
   -7   17   15     -0.67     -3.11
   -6   16   15      3.41     -0.31
   -4   14   15      2.69      1.01
   -3   13   15     -3.47      0.76
    0   10   15     -0.46     -1.25
    1    9   15      1.47      2.37
    2    8   15      0.90     -0.09
    3    7   15      0.73     -1.85
    4    6   15      1.17     -0.17
    5    5   15      1.78     -3.34
  -10    6   15      1.45      3.11
  -10    7   15      0.13      5.48
  -10    8   15     -1.38      4.62
  -10    9   15     -0.03      1.69
  -10   10   15      3.40      2.74
  -10   11   15     -0.48      5.21
  -10   12   15      2.85     -1.66
  -10   13   15     -0.72      1.00
  -10   14   15     -5.37      3.33
  -10   15   15     -5.97     -1.38
  -10   17   15      0.27     -1.99
  -10   18   15      2.58      0.28
  -10   19   15      3.60     -4.12
   -8   19   15      0.23      0.10
   -7   18   15     -2.83     -1.36
   -6   17   15     -1.43     -2.10
   -5   16   15      1.07     -1.86
   -4   15   15      1.61     -2.95
    1   10   15     -2.17     -4.69
    2    9   15     -0.18     -4.07
    3    8   15      1.87     -0.94
    4    7   15      1.81     -2.28
    5    6   15     -0.11      0.97
  -11    6   15      2.25     -2.24
  -11    7   15      2.95      4.24
  -11    8   15     -1.77      3.20
  -11    9   15     -1.01      2.24
  -11   10   15     -2.00      4.64
  -11   11   15     -1.72      5.57
  -11   12   15      0.35     -0.55
  -11   13   15      2.37     -0.94
  -11   14   15     -3.33     -0.40
  -11   15   15     -2.75     -1.96
  -11   17   15     -3.23     -1.52
  -11   18   15     -0.22      1.04
  -11   19   15      6.68     -2.02
   -7   19   15     -2.05      4.26
   -6   18   15     -0.79     -0.27
   -5   17   15      0.98     -0.36
   -4   16   15     -1.11      0.38
   -3   15   15     -0.58      2.86
   -1   13   15     -1.79      1.02
    1   11   15     -0.69     -0.85
    2   10   15     -0.71      0.09
    3    9   15     -2.59      1.38
    4    8   15      2.20     -5.05
    5    7   15     -0.65     -1.19
    6    6   15      0.61     -0.92
  -12    7   15     -1.92      3.95
  -12    8   15     -0.97     -1.01
  -12    9   15     -0.44      0.49
  -12   10   15     -1.33      0.90
  -12   11   15      0.83      0.98
  -12   12   15     -0.16     -0.68
  -12   13   15      1.36     -2.35
  -12   14   15     -1.81     -2.58
  -12   15   15     -2.25     -3.42
  -12   17   15     -2.01      2.63
  -12   18   15      2.84     -0.63
  -12   19   15      3.59      2.50
   -5   18   15      0.84      3.92
   -4   17   15      0.43      0.08
   -3   16   15      0.87      0.12
   -2   15   15      1.50     -0.22
   -1   14   15     -0.93      1.57
    0   13   15     -1.26     -0.42
    1   12   15     -1.83     -0.23
    2   11   15     -1.03      2.72
    3   10   15     -0.76      0.68
    4    9   15     -1.22      2.56
    5    8   15      2.94     -0.47
    6    7   15     -2.91     -3.25
  -13    7   15     -0.50     -0.83
  -13    8   15      1.04      2.84
  -13    9   15      0.77      1.54
  -13   10   15      0.47     -2.24
  -13   11   15     -2.54     -2.75
  -13   12   15     -1.69     -0.93
  -13   13   15      2.05     -3.35
  -13   14   15      1.13     -4.95
  -13   15   15     -2.18     -4.83
  -13   16   15      0.59     -2.10
  -13   17   15    -10.52     -0.85
  -13   18   15     -2.02     -1.37
   -4   18   15     -1.81      3.94
   -3   17   15     -1.60      1.14
   -2   16   15      0.37     -0.24
   -1   15   15      1.03     -1.13
    0   14   15      0.00      1.41
    1   13   15     -0.88      1.31
    2   12   15     -1.79      1.60
    3   11   15      0.51      3.41
    4   10   15      0.20     -0.12
    5    9   15      2.87      1.12
    6    8   15     -0.07      1.37
    7    7   15      0.07     -1.77
  -14    8   15      0.27      2.10
  -14    9   15      1.09     -1.25
  -14   10   15      3.75     -1.09
  -14   11   15      6.55      0.08
  -14   12   15      0.88     -0.56
  -14   13   15     -1.15     -2.58
  -14   14   15      1.56     -5.14
  -14   15   15      4.12     -6.83
  -14   16   15     -1.71     -1.64
  -14   17   15     -5.76     -1.41
  -14   18   15     -3.49      3.76
   -3   18   15     -1.39     -2.32
   -2   17   15      0.49      1.86
   -1   16   15      0.94     -0.51
    0   15   15      0.96      0.50
    1   14   15     -0.80      1.20
    2   13   15     -1.28     -0.50
    3   12   15     -0.26     -0.67
    4   11   15      2.23      0.51
    5   10   15      3.65      1.32
    6    9   15     -0.35      2.08
    7    8   15      0.66     -1.25
  -15    8   15      0.45      2.67
  -15    9   15      2.45      1.00
  -15   10   15      3.78      1.11
  -15   11   15      0.97      0.94
  -15   12   15      2.34     -2.60
  -15   13   15      4.18     -4.51
  -15   14   15      0.73     -1.65
  -15   15   15      3.92      2.72
  -15   16   15      2.20     -0.87
  -15   17   15      0.18     -3.24
   -1   17   15     -1.34     -1.49
    0   16   15      0.92     -1.03
    1   15   15     -1.59     -1.04
    2   14   15     -0.66     -0.87
    3   13   15     -1.55     -0.04
    4   12   15     -0.64      0.32
    5   11   15      2.12      0.67
    6   10   15      2.62     -0.40
    7    9   15     -0.45      1.44
    8    8   15     -1.43      2.11
  -16    9   15      1.23      2.15
  -16   10   15      1.78      2.73
  -16   11   15      2.70      1.32
  -16   12   15      1.98      2.32
  -16   13   15      0.39      2.33
  -16   14   15      5.83      2.59
  -16   15   15      5.38      0.66
  -16   16   15      1.90      0.77
  -16   17   15      1.08     -4.19
    1   16   15     -0.58      0.74
    2   15   15      0.00     -0.61
    3   14   15     -1.78      0.69
    4   13   15      0.57      1.81
    5   12   15     -0.62      0.79
    6   11   15      1.58      0.88
    7   10   15     -0.09      1.29
    8    9   15     -1.60      0.00
  -17    9   15      3.85      2.56
  -17   10   15      1.71      0.16
  -17   11   15     -0.36      0.61
  -17   12   15      2.38     -1.23
  -17   13   15      8.36     -0.45
  -17   14   15      4.84     -0.14
  -17   15   15     -1.29      2.72
  -17   16   15      0.98      3.54
    4   14   15      0.00      1.91
    5   13   15      0.20      1.92
    6   12   15      0.13      2.40
    7   11   15      0.91     -1.00
    8   10   15     -0.01     -1.07
    9    9   15      0.13      1.70
  -18   10   15      0.22      1.65
  -18   11   15      0.00     -4.25
  -18   12   15     -0.24     -5.36
  -18   13   15     -1.11     -2.82
  -18   14   15      3.28     -2.21
    8   11   15     -0.89      3.80
    9   10   15     -1.10     -1.17
  -19   10   15      2.41      4.18
  -19   11   15      1.07      0.57
   -3    7   14     -0.12      1.54
   -4    8   14      2.96      2.84
   -4    9   14     -2.32      1.95
   -3    8   14     -2.05     -4.47
   -2    7   14     -1.45     -4.75
   -1    6   14      2.41     -3.45
    0    5   14      3.48      0.01
    1    4   14      0.15      3.05
    2    3   14      0.68     -3.62
   -5    3   14     -0.99     -0.24
   -5    4   14      3.57      4.89
   -5    5   14     -1.50      3.57
   -5    6   14      0.68      0.26
   -5    7   14     -0.71     -1.68
   -5    8   14      5.24     -1.48
   -5    9   14      1.12     -0.44
   -5   10   14     -0.57      2.10
   -4   10   14     -4.45     -3.49
   -3    9   14     -0.79      2.50
   -2    8   14      0.56     -1.76
   -1    7   14      2.63     -2.46
    0    6   14      0.48     -1.07
    1    5   14     -0.14      1.45
    3    3   14     -4.82      7.09
   -6    4   14      0.78      2.58
   -6    5   14     -3.28      1.23
   -6    6   14      1.40     -1.42
   -6    7   14      3.33     -0.13
   -6    8   14      1.76      1.73
   -6    9   14      3.32      3.28
   -6   10   14      0.92     -2.86
   -6   11   14      1.74     -0.59
   -6   12   14      1.78     -0.76
   -6   13   14     -3.06      2.54
   -5   12   14     -3.60      1.26
   -4   11   14      3.12     -2.01
   -3   10   14      0.82      1.29
   -2    9   14     -1.31     -3.17
   -1    8   14      2.81      1.10
    0    7   14      1.90      0.61
    1    6   14      2.34      3.50
    2    5   14     -3.22      2.88
   -7    4   14     -0.57     -4.52
   -7    5   14      1.85     -0.21
   -7    6   14     -0.10     -1.88
   -7    7   14      3.85     -0.26
   -7    8   14      4.52     -1.27
   -7    9   14      3.00      3.35
   -7   10   14      2.44      0.09
   -7   11   14     -2.09      3.69
   -7   12   14     -3.38      1.57
   -7   13   14      1.69     -0.07
   -7   14   14      1.04      1.88
   -7   15   14     -6.04      0.64
   -6   14   14     -6.03      2.56
   -5   13   14     -0.24     -2.67
   -4   12   14      0.69      0.49
   -3   11   14     -0.38     -0.64
   -2   10   14     -1.03     -1.94
   -1    9   14      0.16     -0.34
    0    8   14      5.42      2.12
    1    7   14      5.13      0.06
    2    6   14      2.39      1.49
    3    5   14     -1.49      0.62
    4    4   14     -5.15      2.55
   -8    5   14      3.04     -0.39
   -8    6   14      5.14     -3.32
   -8    7   14      5.58     -8.18
   -8    8   14      3.12     -2.66
   -8    9   14      0.70      0.58
   -8   10   14      2.34      2.75
   -8   11   14      2.28      2.70
   -8   12   14      1.41      3.40
   -8   13   14      0.95      4.56
   -8   14   14     -0.42      2.41
   -8   15   14     -0.86     -2.31
   -8   16   14     -0.87     -0.35
   -8   17   14     -0.80      3.93
   -7   16   14     -1.70      2.88
   -6   15   14     -3.53     -1.40
   -5   14   14     -7.04     -2.96
   -4   13   14     -5.07      1.93
   -2   11   14     -1.57      0.28
   -1   10   14      5.25     -2.71
    0    9   14      1.98      0.76
    1    8   14     -0.53     -1.30
    2    7   14      0.57     -0.76
    3    6   14      2.66     -3.04
    4    5   14     -2.06      1.91
   -9    5   14      2.90     -1.99
   -9    6   14      0.60     -4.93
   -9    7   14      5.31     -7.24
   -9    8   14      5.23     -1.21
   -9    9   14     -3.01     -3.51
   -9   10   14     -3.35     -0.93
   -9   11   14      3.47      2.05
   -9   12   14     -1.09      3.32
   -9   13   14      2.09     -0.93
   -9   14   14     -1.30      0.12
   -9   15   14      1.02      1.63
   -9   16   14      0.09      1.69
   -9   17   14     -2.54     -2.39
   -9   18   14     -3.59     -2.01
   -9   19   14      1.06      1.96
   -7   17   14     -2.50      1.89
   -6   16   14      0.51     -3.55
   -5   15   14      0.22      0.36
   -4   14   14     -4.20      3.04
   -3   13   14     -1.47      5.13
   -1   11   14      1.39      1.33
    0   10   14     -0.93      2.34
    1    9   14      2.11      1.33
    2    8   14      2.13     -3.79
    3    7   14     -1.06      2.66
    4    6   14     -2.14     -0.72
    5    5   14     -0.43     -3.43
  -10    6   14      0.77     -2.20
  -10    7   14      1.25     -2.97
  -10    8   14     -0.03     -3.84
  -10    9   14      0.65      0.77
  -10   10   14     -0.61     -2.78
  -10   11   14     -1.49      3.49
  -10   12   14      0.05     -0.10
  -10   13   14      4.61      2.50
  -10   14   14     -1.84      0.01
  -10   15   14     -2.24     -1.87
  -10   16   14     -1.15      2.54
  -10   17   14      2.46     -0.93
  -10   18   14      0.68      0.62
  -10   19   14     -0.23     -1.42
  -10   20   14      1.82      2.70
  -10   21   14     -1.55     -0.12
   -9   20   14      1.16      3.79
   -8   19   14      0.91      3.85
   -6   17   14     -0.98      2.55
   -5   16   14      2.12     -0.22
   -4   15   14      2.62     -3.66
   -3   14   14      1.32      1.54
    0   11   14      1.32      0.84
    1   10   14     -1.28     -0.75
    2    9   14      3.99      2.44
    3    8   14      2.97      2.07
    4    7   14      0.98     -0.40
    5    6   14      2.41      0.73
  -11    6   14     -0.55     -3.38
  -11    7   14     -0.21     -3.24
  -11    8   14      3.57     -2.13
  -11    9   14     -4.70      0.41
  -11   10   14     -0.22     -4.14
  -11   11   14     -0.04     -4.37
  -11   12   14     -1.90      2.25
  -11   13   14     -0.81      1.53
  -11   14   14      3.97      0.39
  -11   15   14      4.24     -2.22
  -11   16   14      1.29     -1.38
  -11   17   14     -1.83      3.46
  -11   18   14      2.69     -1.60
  -11   19   14      0.15     -4.10
  -11   20   14      0.76      1.52
  -11   21   14      0.52      2.34
  -11   22   14      0.62      0.38
  -10   22   14      0.98      1.92
   -9   21   14     -0.59      1.91
   -8   20   14     -1.83      1.17
   -7   19   14      0.44      4.83
   -6   18   14      0.67      1.32
   -5   17   14      1.06     -0.24
   -4   16   14      1.00      1.48
   -3   15   14      0.20     -0.75
   -2   14   14      1.37      0.43
   -1   13   14     -0.43     -1.15
    0   12   14     -2.09      0.50
    1   11   14      1.55     -1.60
    2   10   14      3.30      2.82
    3    9   14     -0.35      1.27
    4    8   14     -1.18      0.96
    5    7   14      3.26     -0.46
    6    6   14      6.62     -0.30
  -12    7   14      1.61     -2.32
  -12    8   14     -4.58     -5.95
  -12    9   14     -2.86     -6.96
  -12   10   14     -4.05     -0.52
  -12   11   14      0.30      3.98
  -12   12   14     -2.00      3.98
  -12   13   14      0.31     -0.67
  -12   14   14      0.26      2.83
  -12   15   14      0.96     -3.76
  -12   16   14      5.39     -1.72
  -12   17   14     -0.60      1.21
  -12   19   14     -2.92      4.13
  -12   20   14      0.38     -3.32
  -12   21   14      0.50      0.06
  -12   22   14     -0.59     -0.71
   -9   22   14      0.46      0.10
   -8   21   14      1.45      0.70
   -7   20   14     -2.03     -0.69
   -6   19   14     -3.16     -1.40
   -5   18   14     -1.61      0.33
   -3   16   14      2.91     -0.11
   -2   15   14      2.40      2.11
   -1   14   14     -0.02     -0.92
    1   12   14     -0.32      2.16
    2   11   14      0.96      1.26
    3   10   14     -0.35      1.10
    4    9   14     -0.83      2.84
    5    8   14     -2.41      1.56
    6    7   14      1.86      3.31
  -13    7   14      2.03     -2.01
  -13    8   14     -1.94     -2.85
  -13    9   14     -2.82     -2.94
  -13   10   14     -5.59     -1.82
  -13   11   14      1.84      5.28
  -13   12   14      2.31     -0.40
  -13   13   14      3.42      0.03
  -13   14   14      1.84      1.48
  -13   15   14     -2.65      3.53
  -13   16   14      0.43      5.28
  -13   17   14      1.63     -2.30
  -13   18   14     -0.93     -0.91
  -13   19   14     -1.21      1.13
  -13   20   14     -3.34     -0.88
  -13   21   14     -1.04     -1.02
   -7   21   14     -1.82     -2.24
   -6   20   14     -4.32     -1.24
   -5   19   14     -5.40     -0.65
   -4   18   14     -1.80      1.70
   -3   17   14      2.52     -0.82
   -2   16   14      2.61     -5.79
   -1   15   14     -0.97     -1.13
    0   14   14      0.56      0.57
    1   13   14     -1.40      2.26
    2   12   14     -2.13      4.00
    3   11   14      1.21     -0.58
    4   10   14     -0.59     -1.09
    5    9   14     -1.50      1.59
    6    8   14      1.75      1.87
    7    7   14      0.70      4.09
  -14    8   14     -0.62     -0.54
  -14    9   14     -0.54     -6.52
  -14   10   14      3.47     -1.99
  -14   11   14     -2.59     -0.76
  -14   12   14      0.83     -0.03
  -14   13   14      2.32      0.52
  -14   14   14      0.58      5.70
  -14   15   14      1.10      1.02
  -14   16   14     -1.37     -0.70
  -14   17   14      0.31      2.88
  -14   18   14     -0.66     -4.66
  -14   19   14     -3.08     -4.24
  -14   20   14     -4.95     -1.47
  -14   21   14     -5.63     -1.26
   -6   21   14     -7.46      2.54
   -5   20   14     -2.33      1.30
   -4   19   14     -0.68     -0.54
   -3   18   14      1.35      1.32
   -2   17   14      1.13     -0.95
   -1   16   14      0.54      0.71
    0   15   14     -0.03     -2.62
    1   14   14     -1.38      1.46
    2   13   14     -2.05      1.09
    3   12   14      0.85      0.88
    4   11   14      1.08      0.83
    5   10   14     -2.40     -3.10
    6    9   14     -0.09      0.76
    7    8   14     -0.37      2.60
  -15    8   14      2.12      0.34
  -15    9   14      0.98     -3.26
  -15   10   14      0.83     -1.93
  -15   11   14     -1.51     -4.05
  -15   12   14      0.26      0.91
  -15   13   14      6.29      1.45
  -15   14   14      2.42     -0.03
  -15   15   14     -3.53      1.65
  -15   16   14     -1.61      2.47
  -15   17   14     -1.41      0.36
  -15   18   14      2.02     -2.17
  -15   19   14     -0.61     -7.25
  -15   20   14     -8.66     -1.40
  -15   21   14     -6.63     -2.50
   -4   20   14     -1.23     -0.57
   -3   19   14      0.75     -1.25
   -2   18   14      3.48     -1.08
   -1   17   14      2.29     -4.17
    0   16   14      0.46     -0.69
    1   15   14      1.10      1.93
    2   14   14     -1.79      2.01
    3   13   14     -1.45     -0.10
    4   12   14     -1.64     -1.14
    5   11   14      0.61      0.28
    6   10   14     -0.27      1.57
    7    9   14     -1.83      2.57
    8    8   14     -0.48      0.50
  -16    9   14      3.42     -0.61
  -16   10   14      0.80     -3.24
  -16   11   14      1.20     -0.68
  -16   12   14      0.53     -1.73
  -16   13   14      1.56      2.28
  -16   14   14      2.77      1.07
  -16   15   14      1.48      0.10
  -16   16   14      1.36     -0.29
  -16   17   14     -0.37      3.41
  -16   18   14      1.62      2.33
  -16   19   14      5.56     -2.33
  -16   20   14     -0.20     -6.04
  -16   21   14     -7.90     -3.59
   -1   18   14      0.07     -3.63
    0   17   14     -0.85     -3.16
    1   16   14     -1.81     -2.27
    2   15   14      1.90      1.20
    3   14   14     -0.16      0.92
    4   13   14      1.85      1.87
    5   12   14     -2.76     -0.33
    6   11   14     -1.74      1.56
    7   10   14     -1.88      2.78
    8    9   14     -2.99      0.85
  -17    9   14     -2.44      1.56
  -17   10   14     -1.16     -1.02
  -17   11   14      0.02     -3.73
  -17   12   14      1.67      0.79
  -17   13   14      0.77     -1.00
  -17   14   14      1.61      2.80
  -17   15   14      2.67      1.40
  -17   16   14      2.84     -0.46
  -17   17   14      4.43      1.30
  -17   18   14      6.53      0.57
  -17   19   14      2.68      0.71
  -17   20   14      3.34     -6.10
   -2   20   14     -3.95     -2.04
   -1   19   14     -1.52      0.36
    0   18   14     -0.31     -0.70
    1   17   14     -1.02     -2.09
    2   16   14     -1.64     -1.23
    3   15   14     -3.00      1.03
    4   14   14      1.01     -3.24
    5   13   14     -1.29     -2.03
    6   12   14     -0.92      3.13
    7   11   14     -2.74      6.47
    8   10   14     -0.71     -0.78
    9    9   14      0.32     -0.44
  -18   10   14     -0.49      0.94
  -18   11   14     -2.02     -2.47
  -18   12   14      1.07     -2.23
  -18   13   14     -2.24     -2.22
  -18   14   14      0.48      2.39
  -18   15   14      0.83     -1.05
  -18   16   14      0.57     -0.06
  -18   17   14      1.32     -0.88
  -18   18   14      2.89      3.33
  -18   19   14      2.30      0.71
    0   19   14     -3.32     -3.25
    1   18   14      0.44     -3.56
    2   17   14      1.32     -2.61
    3   16   14     -0.23      1.84
    4   15   14     -3.98     -0.93
    5   14   14      0.76      2.03
    6   13   14     -1.83      0.25
    7   12   14     -4.42      3.76
    8   11   14      0.17      0.60
    9   10   14      1.41     -2.51
  -19   10   14      0.78     -3.61
  -19   11   14     -1.59     -6.49
  -19   12   14      1.73     -4.76
  -19   13   14     -1.13      1.04
  -19   14   14     -1.30     -4.62
  -19   15   14     -5.87      0.16
  -19   16   14     -2.82      0.92
  -19   17   14      0.24      0.83
  -19   18   14      3.23      2.73
  -19   19   14      2.28      4.13
    2   18   14      0.61      0.42
    3   17   14     -0.19     -4.40
    4   16   14     -2.00     -4.44
    5   15   14      3.91      1.69
    6   14   14     -1.68      5.81
    7   13   14     -2.50      1.49
    8   12   14     -2.13      2.45
    9   11   14      2.55      2.11
   10   10   14      0.78     -0.81
  -20   11   14      3.21     -1.21
  -20   12   14      1.52     -4.83
  -20   13   14     -2.23     -1.10
  -20   14   14     -4.49     -2.98
  -20   15   14     -1.05      2.00
  -20   16   14     -0.42     -0.95
  -20   17   14      2.11     -0.87
    5   16   14     -1.59     -1.29
    6   15   14     -2.22      4.16
    7   14   14     -0.41      2.34
    8   13   14      1.50      0.10
    9   12   14      4.17     -2.52
   10   11   14      3.04     -2.03
  -21   11   14      5.50     -1.36
  -21   12   14      4.67     -1.61
  -21   13   14      5.90     -0.25
  -21   14   14      0.78     -0.53
  -21   15   14      0.25      1.60
   10   12   14     -0.04     -3.44
   11   11   14      0.01     -2.74
   -4    9   13     -0.99      3.13
   -3    8   13      3.91     -5.04
   -2    7   13      2.79     -1.04
   -1    6   13     -0.03     -0.37
    1    4   13     -3.64      1.26
    2    3   13     -1.61      2.72
   -5    3   13     -0.63      0.92
   -5    4   13      0.39     -0.44
   -5    5   13     -4.49     -3.21
   -5    6   13     -3.30     -0.13
   -5    7   13     -2.27      1.28
   -5    8   13      0.31     -4.05
   -5    9   13      4.87      0.47
   -5   10   13      0.64     -0.47
   -5   11   13      2.68     -0.69
   -4   10   13      0.71     -2.81
   -3    9   13      3.89     -1.13
   -2    8   13      4.22      3.42
   -1    7   13     -1.57     -0.07
    0    6   13      0.07      0.19
    2    4   13      1.22     -0.48
    3    3   13     -3.40      2.27
   -6    4   13      1.31     -0.65
   -6    5   13     -0.40      7.48
   -6    6   13     -1.78     -2.90
   -6    7   13     -2.62      2.46
   -6    8   13      0.66      2.41
   -6    9   13      3.92     -0.25
   -6   10   13     -1.42     -5.24
   -6   11   13      2.26     -4.03
   -6   12   13     -0.70     -1.09
   -6   13   13      2.83     -3.63
   -5   12   13     -0.12     -2.80
   -4   11   13      0.86      0.26
   -3   10   13     -0.01     -0.28
   -2    9   13      5.31      1.81
   -1    8   13      3.81     -0.02
    0    7   13      1.35     -2.70
    1    6   13     -3.15     -2.17
    3    4   13      0.35     -0.01
   -7    4   13     -1.22      1.27
   -7    5   13     -0.01     -0.93
   -7    6   13     -0.01     -0.38
   -7    7   13      4.17      2.36
   -7    8   13     -0.63      3.26
   -7    9   13      2.96     -2.35
   -7   10   13      3.17     -2.79
   -7   11   13      0.13     -4.82
   -7   12   13      2.32      1.74
   -7   13   13      2.65     -2.65
   -7   14   13      5.92     -2.76
   -7   15   13      0.27     -2.04
   -6   14   13      3.45     -2.88
   -5   13   13      0.33     -4.33
   -4   12   13     -2.25     -0.65
   -3   11   13     -0.18      1.29
   -2   10   13      3.78     -0.01
   -1    9   13      2.30      1.61
    0    8   13     -0.52     -3.98
    1    7   13     -1.94     -3.80
    2    6   13      0.87     -0.60
    3    5   13     -1.47     -0.17
    4    4   13     -2.17     -2.50
   -8    5   13      4.42      1.38
   -8    6   13     -3.16     -0.18
   -8    7   13     -0.65     -3.48
   -8    8   13     -5.46     -0.89
   -8    9   13     -2.22     -2.23
   -8   10   13      1.74      2.55
   -8   11   13      4.79     -3.95
   -8   12   13      1.14     -3.34
   -8   13   13      1.02     -5.95
   -8   14   13      2.85      3.65
   -8   15   13      3.09     -0.48
   -8   16   13     -2.83     -5.22
   -8   17   13     -4.77      3.59
   -7   16   13     -3.52     -1.57
   -6   15   13     -0.98     -1.97
   -5   14   13      2.96     -1.96
   -4   13   13     -0.48      0.86
   -3   12   13     -4.26     -1.97
   -2   11   13      0.98     -2.08
   -1   10   13     -0.31      1.15
    0    9   13     -1.88     -0.96
    1    8   13      0.78     -3.31
    2    7   13      0.41     -2.92
    3    6   13     -3.43     -4.16
    4    5   13     -2.45      1.30
   -9    5   13      0.93     -1.39
   -9    6   13      0.65     -3.73
   -9    7   13     -1.17      0.74
   -9    8   13     -0.26      4.62
   -9    9   13     -0.28      3.63
   -9   10   13     -2.64     -2.21
   -9   11   13     -2.45     -4.54
   -9   12   13     -0.86     -3.18
   -9   13   13      2.57      2.55
   -9   14   13     -1.15     -1.30
   -9   15   13      0.31      0.70
   -9   16   13      2.04      0.71
   -9   17   13      2.87     -2.96
   -9   18   13     -3.60      1.30
   -9   19   13      1.46      3.69
   -8   18   13      0.80      8.97
   -7   17   13     -5.58      3.79
   -6   16   13     -1.87     -1.88
   -5   15   13     -1.51     -0.04
   -4   14   13     -3.93      1.82
   -2   12   13      0.25     -0.19
   -1   11   13     -3.23     -1.01
    0   10   13     -1.56     -1.13
    1    9   13      1.11     -0.37
    2    8   13     -0.39     -1.27
    3    7   13     -2.06      1.10
    4    6   13     -2.76     -1.48
    5    5   13      0.83     -0.20
  -10    6   13      2.86      2.69
  -10    7   13     -0.35      1.14
  -10    8   13      2.59     -1.81
  -10    9   13      3.01      0.51
  -10   10   13      1.61     -2.19
  -10   11   13     -2.83      2.22
  -10   12   13     -1.96     -1.90
  -10   13   13     -4.16      0.03
  -10   14   13      6.73      1.94
  -10   15   13     -0.59      1.99
  -10   16   13     -1.77     -1.35
  -10   17   13     -2.61     -4.30
  -10   18   13     -0.37     -0.12
  -10   19   13     -1.77      4.39
  -10   20   13     -1.10      5.02
  -10   21   13     -2.11     -1.59
   -9   20   13      2.49      7.18
   -8   19   13      2.87      4.33
   -7   18   13     -3.20     -1.57
   -6   17   13     -2.24     -0.82
   -5   16   13     -3.38      4.62
   -4   15   13     -4.54      2.33
   -3   14   13     -2.94      1.39
   -1   12   13      2.10     -0.02
    0   11   13     -1.08     -5.31
    1   10   13     -4.04     -1.22
    2    9   13      3.56      0.31
    3    8   13      0.99      1.53
    4    7   13     -1.87     -3.35
    5    6   13     -2.18      4.14
  -11    6   13      5.76      0.23
  -11    7   13      0.93     -0.70
  -11    8   13      1.42     -0.33
  -11    9   13      1.14      2.03
  -11   10   13      1.64      0.13
  -11   11   13     -0.27     -1.40
  -11   12   13     -0.82     -0.27
  -11   13   13      3.11     -2.96
  -11   14   13      1.46      2.64
  -11   15   13      1.25      0.05
  -11   16   13      2.49      1.49
  -11   17   13     -2.67      1.52
  -11   18   13     -2.92      1.26
  -11   19   13     -0.64      1.58
  -11   20   13     -3.02      3.02
  -11   22   13     -0.15      1.33
  -11   23   13      1.08     -1.73
  -10   22   13      3.51      2.10
   -9   21   13      6.34      1.14
   -8   20   13     -0.16      1.54
   -7   19   13     -1.79      0.02
   -6   18   13     -0.38     -1.24
   -5   17   13     -0.46      3.49
   -4   16   13     -2.05      3.38
   -3   15   13     -3.04      0.63
   -2   14   13     -3.83     -0.15
   -1   13   13     -0.10      0.86
    0   12   13      1.83     -2.02
    1   11   13      0.70     -4.16
    2   10   13     -3.70     -0.86
    3    9   13     -0.59     -2.31
    4    8   13     -0.75     -2.51
    5    7   13     -1.92      3.96
    6    6   13     -2.16      1.91
  -12    7   13      1.32     -4.23
  -12    8   13     -1.82     -0.94
  -12    9   13     -0.97     -1.01
  -12   10   13      1.95     -0.55
  -12   11   13      6.35     -0.97
  -12   12   13     -1.46     -0.03
  -12   13   13     -0.46     -0.72
  -12   14   13     -1.98     -2.23
  -12   15   13      3.62     -2.37
  -12   16   13      4.37     -3.21
  -12   17   13      0.39      2.06
  -12   18   13     -2.46     -3.91
  -12   19   13      0.85      0.72
  -12   20   13     -2.22      2.50
  -12   22   13     -1.18      0.05
  -12   23   13      1.96     -0.18
  -12   24   13      0.70     -2.38
  -11   24   13      3.03     -2.57
  -10   23   13      3.03     -4.06
   -9   22   13      4.58     -4.89
   -8   21   13      0.51     -1.51
   -7   20   13      0.55     -1.80
   -6   19   13      1.87      2.62
   -5   18   13      4.34      1.70
   -4   17   13      2.27      1.09
   -3   16   13      0.34      1.30
   -2   15   13     -0.88      1.57
    0   13   13     -0.67      2.82
    1   12   13      2.19      0.21
    2   11   13     -3.65     -3.37
    3   10   13     -2.97     -2.63
    4    9   13      0.29     -0.18
    5    8   13     -2.44     -2.34
    6    7   13     -3.30      1.82
  -13    7   13      1.09     -1.21
  -13    8   13      1.03      2.44
  -13    9   13     -2.59     -1.51
  -13   10   13     -1.61      0.44
  -13   11   13      3.61     -1.32
  -13   12   13      2.70     -0.15
  -13   13   13      2.66     -4.98
  -13   14   13     -0.46     -2.50
  -13   15   13     -7.94     -1.53
  -13   16   13     -0.18     -1.09
  -13   17   13     -1.42     -1.65
  -13   18   13     -0.85     -3.59
  -13   19   13      0.23      1.74
  -13   20   13      1.54      0.57
  -13   21   13     -1.73      0.85
  -13   22   13      1.41     -2.11
  -13   23   13      1.03     -0.64
  -13   24   13      2.26      3.79
   -9   23   13     -2.44     -5.79
   -8   22   13     -1.13      0.71
   -7   21   13     -1.76     -0.45
   -5   19   13      6.31     -1.16
   -4   18   13      3.69      1.27
   -3   17   13      1.41     -0.84
   -2   16   13      0.37     -2.54
    1   13   13      0.32     -0.43
    2   12   13     -2.08     -2.51
    3   11   13     -1.12     -1.61
    4   10   13      1.08      1.00
    5    9   13     -2.14      0.69
    6    8   13     -1.46     -2.50
    7    7   13     -2.30      0.27
  -14    8   13      2.47     -4.22
  -14    9   13     -2.81      0.29
  -14   10   13      2.30     -4.61
  -14   11   13      2.71     -1.25
  -14   12   13      4.81      0.66
  -14   13   13     -0.21     -3.71
  -14   14   13     -1.60     -1.81
  -14   15   13     -2.82     -5.72
  -14   16   13     -4.07     -1.54
  -14   17   13     -0.87      2.88
  -14   18   13      0.24      1.90
  -14   19   13     -0.70      0.31
  -14   20   13      1.66      2.63
  -14   21   13      0.04     -3.34
  -14   22   13     -3.12      3.13
  -14   23   13      0.35     -0.29
  -14   24   13      0.74      0.53
   -9   24   13     -0.18      0.72
   -8   23   13     -1.57      1.12
   -7   22   13     -5.78     -1.37
   -6   21   13     -0.43     -0.80
   -4   19   13      2.63     -0.83
   -3   18   13     -1.08     -1.84
   -2   17   13      0.25      0.78
   -1   16   13     -1.12      2.13
    0   15   13     -3.22      2.09
    1   14   13     -5.80      2.41
    2   13   13     -0.82      2.80
    3   12   13     -0.39     -3.14
    4   11   13      0.67     -3.75
    5   10   13     -1.04     -0.19
    6    9   13     -2.34      2.57
    7    8   13      1.71      0.71
  -15    8   13     -4.73     -1.36
  -15    9   13     -3.68      1.61
  -15   10   13     -0.50     -0.67
  -15   11   13     -0.14     -0.18
  -15   12   13     -0.98     -3.71
  -15   13   13     -0.33     -1.40
  -15   14   13      4.05     -4.77
  -15   15   13     -2.66     -0.08
  -15   16   13     -3.18     -4.37
  -15   17   13      0.41     -0.60
  -15   18   13     -0.54      4.22
  -15   19   13      3.85      2.18
  -15   20   13     -1.87     -2.51
  -15   21   13      3.09      0.25
  -15   22   13     -3.04      2.60
  -15   23   13      0.04      2.35
  -15   24   13      4.44     -2.47
   -8   24   13     -2.47      4.51
   -7   23   13     -2.66      5.99
   -6   22   13     -1.99      3.38
   -5   21   13      0.93      1.24
   -4   20   13      0.64      2.18
   -2   18   13      0.28     -0.68
   -1   17   13      0.51      2.33
    0   16   13     -0.39     -0.29
    1   15   13     -1.42      4.23
    2   14   13     -2.09      2.02
    3   13   13     -2.43      1.55
    4   12   13     -0.05     -0.19
    5   11   13      0.19      0.60
    6   10   13     -5.36     -1.77
    7    9   13      0.84      1.76
    8    8   13      0.06      0.47
  -16    9   13     -3.29      2.37
  -16   10   13     -3.69      5.20
  -16   11   13      5.71      1.23
  -16   12   13      2.20      2.39
  -16   13   13     -2.79      0.98
  -16   14   13     -2.07      1.29
  -16   15   13      0.87     -3.90
  -16   16   13     -0.37     -4.39
  -16   17   13     -2.53      2.24
  -16   18   13      1.06     -3.49
  -16   19   13      1.43     -2.80
  -16   21   13     -0.18      0.59
  -16   22   13     -3.83      1.85
  -16   23   13     -4.77     -1.57
   -6   23   13      0.51      3.65
   -5   22   13      5.81      3.17
   -4   21   13      1.14     -0.60
   -3   20   13      1.07      1.63
   -1   18   13     -0.45     -0.94
    0   17   13     -2.03     -0.38
    1   16   13     -1.32      3.10
    2   15   13     -2.27      0.22
    3   14   13     -0.47      0.37
    4   13   13     -1.65     -1.07
    5   12   13      3.67      0.75
    6   11   13     -0.40     -0.39
    7   10   13     -3.24      1.71
    8    9   13     -2.17      0.93
  -17    9   13     -4.75     -0.97
  -17   10   13     -1.65     -0.89
  -17   11   13      3.63      2.37
  -17   12   13      4.75      4.58
  -17   13   13      4.42      1.56
  -17   14   13      5.40      1.95
  -17   15   13     -1.76      2.51
  -17   16   13     -2.83      1.31
  -17   17   13     -2.98     -8.68
  -17   18   13     -0.21     -2.06
  -17   19   13      2.20     -3.25
  -17   20   13      1.76      2.14
  -17   21   13      3.37      1.99
  -17   22   13      2.26     -0.97
  -17   23   13     -2.34     -0.59
   -5   23   13      0.37      3.19
   -4   22   13      4.45      2.65
   -3   21   13      3.51      0.75
   -2   20   13      0.54      2.65
   -1   19   13     -2.10      1.69
    0   18   13      0.62      1.69
    1   17   13      1.57     -1.03
    2   16   13     -1.52      0.34
    3   15   13     -1.98     -0.92
    4   14   13     -3.59     -0.80
    5   13   13     -0.92     -2.89
    6   12   13      0.49      1.00
    7   11   13      1.25     -1.64
    8   10   13     -1.13      2.71
    9    9   13      3.06     -2.77
  -18   10   13     -1.28     -2.35
  -18   11   13      0.18      5.15
  -18   12   13      4.52      1.98
  -18   13   13      0.94     -0.31
  -18   14   13      1.24      1.60
  -18   15   13      2.35      2.76
  -18   16   13      3.33     -4.54
  -18   17   13      0.86     -0.04
  -18   18   13     -3.57     -0.49
  -18   19   13      2.48      1.50
  -18   20   13      5.47     -1.01
  -18   21   13      4.79     -0.50
  -18   22   13      3.21     -1.92
  -18   23   13      5.25      0.16
   -3   22   13      1.41      2.28
   -2   21   13     -0.22      1.93
   -1   20   13      3.46      0.65
    0   19   13      1.75      0.32
    1   18   13     -0.40     -0.76
    2   17   13     -1.19     -0.66
    3   16   13     -3.09     -2.33
    4   15   13     -0.55     -0.91
    5   14   13     -1.26      0.43
    6   13   13      1.04      5.06
    7   12   13     -3.22      1.62
    8   11   13     -0.52      1.02
    9   10   13      4.05      0.15
  -19   10   13     -2.28     -4.33
  -19   11   13     -2.28      4.51
  -19   12   13      0.33      1.99
  -19   13   13      5.00      0.27
  -19   14   13     -1.72     -1.69
  -19   15   13     -2.88      6.04
  -19   16   13     -1.88      0.35
  -19   17   13      6.04     -1.25
  -19   18   13      6.80     -3.91
  -19   19   13      1.59      0.26
  -19   20   13     -0.94     -2.94
  -19   21   13      2.03      0.64
  -19   22   13      4.07     -2.74
   -2   22   13     -2.29     -0.90
   -1   21   13     -2.92      3.64
    0   20   13     -0.23      0.47
    1   19   13      3.25      1.55
    2   18   13     -2.32      1.70
    3   17   13     -1.85     -1.02
    4   16   13     -1.50     -1.28
    5   15   13      0.18      2.53
    6   14   13      1.88      2.48
    7   13   13     -1.40      3.59
    8   12   13     -1.69      3.17
    9   11   13     -3.30      4.40
   10   10   13      2.39      0.94
  -20   11   13     -0.17     -3.18
  -20   12   13     -3.26     -0.37
  -20   13   13      0.26      0.59
  -20   14   13      0.81     -0.80
  -20   15   13      0.36     -3.03
  -20   16   13      0.44      0.65
  -20   17   13      6.16      1.15
  -20   18   13     -0.23     -0.88
  -20   19   13     -3.28     -6.08
  -20   20   13     -0.24     -2.04
  -20   21   13      2.51     -0.25
    0   21   13      0.63      2.77
    1   20   13      1.38      3.54
    2   19   13     -0.98      1.39
    3   18   13      0.02      0.90
    4   17   13     -0.34      1.13
    5   16   13     -0.48      1.61
    6   15   13     -1.84      2.96
    7   14   13     -0.80      5.21
    8   13   13     -2.89      3.49
    9   12   13     -2.26      1.66
   10   11   13      3.63      3.36
  -21   11   13     -0.63     -8.63
  -21   12   13     -0.67     -1.47
  -21   13   13      1.45     -0.45
  -21   14   13      0.69     -0.60
  -21   15   13     -1.21     -5.94
  -21   16   13      0.21     -2.51
  -21   17   13      0.13     -1.52
  -21   18   13      2.14     -0.77
  -21   19   13     -1.39     -1.80
  -21   20   13     -2.06     -1.18
  -21   21   13      2.93     -1.61
    2   20   13     -1.03      1.48
    3   19   13     -0.57     -0.69
    4   18   13      4.01      2.95
    5   17   13      0.38      1.04
    6   16   13      1.86      1.00
    7   15   13      1.32      2.42
    8   14   13     -3.86      4.15
    9   13   13     -0.93      0.55
   10   12   13      2.15     -1.26
   11   11   13      0.16     -0.14
  -22   12   13     -0.69     -1.62
  -22   13   13      0.99     -1.71
  -22   14   13      2.08     -3.05
  -22   15   13      4.01     -0.21
  -22   16   13      3.21     -1.11
  -22   17   13     -0.51     -1.53
  -22   18   13      3.28     -0.64
  -22   19   13      3.43     -1.20
    5   18   13      0.12     -2.89
    6   17   13      2.33     -5.03
    7   16   13      0.13      2.58
    8   15   13     -0.42     -0.28
    9   14   13     -2.55     -0.13
   10   13   13     -0.22      3.40
   11   12   13     -0.90      0.62
  -23   12   13      0.32      2.02
  -23   13   13     -1.48      4.74
  -23   14   13     -0.61      1.15
  -23   15   13      6.08     -3.46
  -23   16   13      4.92     -2.95
  -23   17   13      5.74     -2.65
  -23   18   13      1.51      1.98
    9   15   13      0.65      1.48
   10   14   13      0.59     -1.67
   11   13   13     -0.24      0.24
   12   12   13     -3.71     -0.48
  -24   13   13     -2.35      4.53
  -24   14   13      2.02      3.55
   -4    9   12      0.40     -0.96
   -3    8   12      3.37      0.59
   -2    7   12      2.17     -2.11
    0    5   12      2.74      1.04
    1    4   12      4.86     -1.23
   -5    7   12      4.27      5.21
   -5    8   12     -0.22      1.24
   -5   10   12     -6.58      1.93
   -5   11   12     -1.38     -0.98
   -4   10   12     -0.57      0.18
   -3    9   12      1.66      3.82
   -2    8   12     -0.22     -0.03
   -1    7   12      5.70     -3.20
    1    5   12      6.79      3.69
    2    4   12     -4.01      1.59
    3    3   12      1.47     -2.77
   -6    4   12      0.81     -0.96
   -6    5   12      7.29     -0.26
   -6    6   12      0.96      2.07
   -6    7   12     -2.44     -4.93
   -6    8   12     -5.35     -4.61
   -6   10   12     -4.97      3.63
   -6   11   12     -6.97     -0.92
   -6   12   12      1.43      1.01
   -6   13   12     -2.73     -0.61
   -5   12   12     -4.29     -3.87
   -4   11   12      2.28     -3.65
   -3   10   12      8.51     -0.73
   -2    9   12      3.08      0.56
   -1    8   12      2.14      2.08
    0    7   12     -0.40      2.95
    2    5   12     -1.81     -0.80
    3    4   12      2.21      1.05
   -7    4   12      1.22      2.78
   -7    5   12      4.96      2.43
   -7    6   12     -1.78     -0.59
   -7    7   12     -0.02     -0.52
   -7    8   12     -0.62     -1.73
   -7    9   12     -2.83      0.36
   -7   11   12     -0.23     -2.77
   -7   12   12      1.88      2.26
   -7   13   12     -0.88     -3.00
   -7   14   12     -2.11      0.83
   -7   15   12     -4.29     -2.11
   -6   14   12      0.23     -0.27
   -5   13   12      0.04     -1.74
   -3   11   12     -0.66      2.55
   -2   10   12     -0.10      3.13
   -1    9   12      1.16     -0.28
    0    8   12      1.11      2.84
    1    7   12     -2.99      4.44
    2    6   12     -0.22      6.64
    3    5   12     -3.65      0.52
    4    4   12      2.55     -3.15
   -8    5   12      2.42      4.32
   -8    6   12      4.71      4.01
   -8    7   12     -2.00     -1.12
   -8    8   12     -2.84      0.03
   -8    9   12      0.54     -1.47
   -8   10   12      5.30      2.68
   -8   11   12      1.86     -0.05
   -8   12   12     -0.36     -3.81
   -8   13   12      1.01     -2.76
   -8   14   12      1.38     -3.68
   -8   15   12      0.73      3.05
   -8   16   12     -1.51     -2.88
   -8   17   12      1.43     -1.72
   -7   16   12     -2.67      0.51
   -6   15   12     -9.28     -4.05
   -5   14   12     -1.33     -1.59
   -4   13   12      0.48     -0.60
   -3   12   12      2.91      0.04
   -2   11   12      6.39      1.77
   -1   10   12      3.21      4.02
    0    9   12     -2.33      4.98
    1    8   12     -0.50      2.28
    2    7   12     -0.65      1.21
    3    6   12     -1.89     -3.79
    4    5   12      4.25      2.59
   -9    5   12      1.95      1.14
   -9    6   12     -3.90      0.06
   -9    7   12     -0.81     -4.06
   -9    8   12     -0.81      2.60
   -9    9   12     -1.03      2.46
   -9   10   12     -2.78      0.79
   -9   11   12     -1.16     -2.29
   -9   12   12      4.74     -2.25
   -9   13   12     -0.19     -1.60
   -9   14   12      4.05     -2.59
   -9   15   12     -1.41     -4.34
   -9   16   12     -1.50     -3.70
   -9   17   12      0.95      3.33
   -9   18   12     -1.63      3.97
   -9   19   12     -0.45     -1.38
   -8   18   12      0.60      0.63
   -7   17   12      2.86     -0.06
   -6   16   12     -1.89     -4.75
   -5   15   12     -1.69      2.26
   -4   14   12     -4.56      3.30
   -2   12   12      1.22     -0.73
   -1   11   12     -1.01      0.89
    0   10   12      4.29     -2.17
    1    9   12      3.56     -4.89
    2    8   12     -5.95      1.61
    4    6   12     -3.69     -0.52
    5    5   12      4.99      1.29
  -10    6   12      0.06      3.45
  -10    7   12     -5.02      0.94
  -10    8   12     -0.25     -2.64
  -10    9   12     -4.00      1.59
  -10   10   12      1.32      1.93
  -10   11   12      1.25      3.61
  -10   12   12      0.85      1.03
  -10   13   12     -0.74      1.00
  -10   14   12     -0.13      1.86
  -10   15   12      3.67      2.57
  -10   16   12      1.49     -5.34
  -10   17   12      1.42     -0.13
  -10   18   12     -1.27      4.33
  -10   19   12     -2.05     -0.38
  -10   20   12     -0.01     -1.83
  -10   21   12      0.29     -1.52
   -9   20   12      1.02     -2.67
   -8   19   12      2.08     -2.84
   -7   18   12     -2.28     -1.08
   -6   17   12      1.57     -3.72
   -5   16   12      2.18     -3.39
   -4   15   12      1.61      2.47
   -2   13   12     -0.65      4.31
   -1   12   12      1.40      1.98
    0   11   12      1.79      0.34
    1   10   12     -0.52     -1.06
    2    9   12     -3.05     -4.52
    3    8   12     -2.98      0.62
    4    7   12      2.19      0.48
    5    6   12      0.37      1.49
  -11    6   12     -2.38      4.75
  -11    7   12     -6.09     -2.79
  -11    8   12      4.60      0.99
  -11    9   12     -1.51     -0.80
  -11   10   12     -1.20      0.35
  -11   11   12      0.61     -0.24
  -11   12   12      3.61      2.88
  -11   13   12      4.61      2.69
  -11   14   12      5.12     -5.65
  -11   15   12      3.02      3.43
  -11   16   12      1.43     -1.42
  -11   17   12      6.00     -0.72
  -11   18   12     -1.32     -1.79
  -11   19   12     -6.55      2.74
  -11   20   12     -2.89      0.90
  -11   21   12      1.11      1.01
  -11   22   12     -0.14      1.59
  -10   22   12     -1.28      2.36
   -9   21   12     -1.15      0.65
   -8   20   12     -3.45      2.77
   -7   19   12     -2.87     -0.97
   -6   18   12     -0.58     -0.85
   -5   17   12      2.83     -3.89
   -4   16   12     -1.19     -3.85
   -1   13   12      2.21      0.93
    0   12   12      4.99      0.28
    1   11   12      0.16      3.05
    2   10   12      1.42     -0.34
    3    9   12     -3.61     -0.59
    4    8   12     -1.33      1.63
    5    7   12      0.64     -1.83
    6    6   12      2.44      2.42
  -12    7   12     -1.29      1.99
  -12    8   12     -4.01      0.31
  -12    9   12      1.44     -0.52
  -12   10   12     -2.26     -1.53
  -12   11   12     -0.70     -0.37
  -12   12   12      0.47      1.58
  -12   13   12      1.04     -3.11
  -12   14   12      2.90     -0.44
  -12   15   12     -1.52     -3.55
  -12   16   12      3.65     -6.53
  -12   17   12      3.33     -5.70
  -12   18   12     -0.62      7.13
  -12   19   12     -4.51      2.56
  -12   20   12     -0.64      0.13
  -12   21   12      1.08     -0.74
  -12   22   12     -3.97      0.96
  -12   24   12      3.08     -0.02
  -12   25   12      6.32      5.23
  -11   24   12      2.90      1.06
   -9   22   12      1.70      1.91
   -8   21   12     -3.69      0.20
   -7   20   12      1.43      2.21
   -6   19   12     -1.07      1.91
   -5   18   12      0.09      2.29
   -4   17   12     -1.89      1.17
   -3   16   12     -2.32     -0.50
   -1   14   12      1.17      1.30
    0   13   12     -1.41      4.76
    1   12   12     -0.84      2.64
    2   11   12      3.58     -3.44
    3   10   12      2.35     -1.34
    4    9   12      1.00      4.26
    5    8   12     -1.46      3.74
    6    7   12      0.62     -4.62
  -13    7   12      3.82     -0.46
  -13    8   12      0.59     -5.26
  -13    9   12      0.80      5.48
  -13   10   12     -4.84     -0.16
  -13   11   12     -7.36      0.00
  -13   12   12     -1.88     -2.48
  -13   13   12     -0.53      0.57
  -13   14   12     -1.08      2.82
  -13   15   12      1.20     -4.69
  -13   16   12     -3.24     -2.04
  -13   17   12      0.42     -1.54
  -13   18   12     -1.89     -3.36
  -13   19   12     -1.86     -0.96
  -13   20   12     -3.05      3.84
  -13   21   12     -3.68      3.27
  -13   22   12     -0.26     -1.22
  -13   24   12      1.18      3.04
  -13   25   12      7.47      5.52
  -13   26   12      3.83      6.09
  -12   26   12      8.47      4.43
  -11   25   12      6.13      2.76
  -10   24   12      5.42     -1.79
   -8   22   12     -0.53      0.02
   -7   21   12      0.53      0.56
   -6   20   12      1.56      2.46
   -5   19   12      0.07      2.47
   -4   18   12      1.35      2.30
   -3   17   12      3.81      0.42
   -2   16   12      0.67      0.35
   -1   15   12     -1.98      0.27
    0   14   12     -0.02      2.35
    1   13   12      1.19      0.90
    2   12   12     -1.27     -0.44
    3   11   12      4.20     -1.54
    4   10   12      1.48      1.55
    5    9   12     -2.29      0.76
    6    8   12      5.20     -2.36
    7    7   12     -0.55      4.70
  -14    8   12     -1.32      0.49
  -14    9   12     -1.67      1.07
  -14   10   12     -4.07     -0.14
  -14   11   12     -0.32     -0.03
  -14   12   12     -0.55      1.22
  -14   13   12     -0.86      4.51
  -14   14   12     -2.57     -3.82
  -14   15   12     -5.49     -1.67
  -14   16   12     -1.81     -6.74
  -14   17   12     -3.00      2.05
  -14   18   12     -3.68      1.33
  -14   19   12     -0.37     -0.75
  -14   20   12     -3.35     -0.74
  -14   21   12     -0.53      0.63
  -14   22   12      1.61     -1.36
  -14   24   12     -1.64     -1.27
  -14   25   12      1.78      3.73
  -14   26   12      4.00      3.12
  -11   26   12     -0.08     -3.00
  -10   25   12      1.85     -4.63
   -9   24   12      2.75      0.92
   -7   22   12     -1.09      2.82
   -6   21   12      1.49      1.99
   -5   20   12      1.65     -0.43
   -4   19   12      0.79     -0.18
   -3   18   12     -1.20     -0.27
   -2   17   12     -3.22     -1.21
   -1   16   12     -1.32     -0.68
    0   15   12     -0.71     -3.71
    1   14   12     -1.34     -0.04
    2   13   12      1.00     -1.11
    3   12   12      5.46     -0.73
    4   11   12      0.69      0.27
    5   10   12      0.68     -2.03
    6    9   12      3.32      2.77
    7    8   12     -0.23     -1.61
  -15    8   12     -1.51      3.71
  -15    9   12      0.33     -1.30
  -15   10   12      1.68      0.72
  -15   11   12      1.80     -0.87
  -15   12   12     -3.01      1.66
  -15   13   12     -0.70     -1.95
  -15   14   12     -0.91     -0.59
  -15   15   12     -5.29     -3.33
  -15   16   12     -2.62      1.08
  -15   17   12     -3.65     -1.68
  -15   18   12     -8.86     -2.04
  -15   19   12      3.47      0.18
  -15   20   12      3.71     -0.71
  -15   21   12     -2.28     -5.99
  -15   22   12     -2.34     -3.47
  -15   23   12     -0.61     -3.86
  -15   24   12      0.44     -2.19
  -15   25   12     -0.88     -2.04
  -15   26   12      0.95      1.01
  -10   26   12      2.06     -0.69
   -9   25   12     -1.36      0.83
   -8   24   12      0.72     -2.21
   -7   23   12      0.50     -2.16
   -6   22   12     -0.95     -3.19
   -5   21   12      1.30      1.19
   -4   20   12      0.21      2.30
   -3   19   12     -1.24      2.57
   -2   18   12     -0.89      1.37
   -1   17   12     -1.32     -0.99
    0   16   12     -1.63      0.50
    1   15   12     -2.88     -3.76
    2   14   12      0.03     -1.83
    3   13   12      1.91      0.08
    4   12   12     -0.76     -0.81
    5   11   12      1.16     -3.18
    6   10   12     -0.61     -2.44
    7    9   12      0.25     -0.88
    8    8   12     -5.18     -3.27
  -16    9   12     -5.17     -3.60
  -16   10   12      1.26      0.07
  -16   11   12      0.53     -1.90
  -16   12   12      1.85      3.91
  -16   13   12     -3.64      0.43
  -16   14   12     -5.19      6.40
  -16   15   12     -0.54      2.40
  -16   16   12     -0.23     -6.32
  -16   17   12      1.60     -1.64
  -16   18   12     -1.93     -0.28
  -16   19   12     -4.02     -2.43
  -16   20   12      0.16      2.68
  -16   21   12      2.13     -3.27
  -16   22   12      0.82     -0.09
  -16   23   12      2.57     -2.71
  -16   24   12      1.37     -3.46
  -16   25   12     -3.03     -0.19
  -16   26   12      0.94     -3.71
   -9   26   12      2.65     -1.90
   -8   25   12      0.35     -3.36
   -7   24   12     -3.44     -3.38
   -6   23   12     -4.41     -1.43
   -4   21   12      1.99     -1.80
   -3   20   12      3.37     -0.46
   -2   19   12      3.39      1.77
   -1   18   12     -0.73      0.17
    0   17   12     -3.66     -0.84
    1   16   12      1.44     -2.78
    2   15   12      2.03      0.89
    3   14   12     -4.65      1.44
    4   13   12     -4.69      1.98
    5   12   12     -0.50      0.92
    6   11   12      2.59     -1.57
    7   10   12     -5.41     -0.61
    8    9   12     -6.45     -5.44
  -17    9   12     -5.09     -3.33
  -17   10   12     -0.36     -0.74
  -17   11   12      2.75      2.63
  -17   12   12      0.16      0.11
  -17   13   12      1.77      6.28
  -17   14   12      4.02      1.92
  -17   15   12     -5.77      1.37
  -17   16   12      0.56     -2.68
  -17   17   12     -0.23      3.62
  -17   18   12      0.47     -1.77
  -17   19   12      1.53     -1.95
  -17   20   12      1.84      1.00
  -17   21   12      4.02     -0.46
  -17   22   12      4.19     -4.02
  -17   23   12      2.07     -4.01
  -17   24   12      4.83     -4.66
  -17   25   12     -0.06     -1.66
   -7   25   12      1.91      0.90
   -6   24   12     -3.09     -5.62
   -5   23   12      0.57     -3.53
   -4   22   12     -1.13     -0.55
   -3   21   12      0.38     -2.83
   -2   20   12     -3.82      1.17
   -1   19   12      0.26      0.66
    0   18   12      2.57      0.07
    1   17   12     -3.10      1.24
    2   16   12     -3.11     -0.39
    3   15   12      0.17      2.21
    4   14   12      0.57      0.95
    5   13   12     -0.74      0.61
    6   12   12     -0.06      1.44
    7   11   12     -3.74      0.82
    8   10   12     -1.62     -1.15
    9    9   12     -0.63      0.94
  -18   10   12     -1.11     -0.71
  -18   11   12     -0.53     -0.11
  -18   12   12      1.40     -3.62
  -18   13   12      2.49      2.80
  -18   14   12     -2.22     -1.79
  -18   15   12      2.94     -1.81
  -18   16   12      0.30      0.23
  -18   17   12     -0.43      5.42
  -18   18   12     -1.42      2.71
  -18   19   12     -1.45     -0.10
  -18   20   12     -2.30     -4.83
  -18   21   12      1.10     -5.71
  -18   22   12      2.82     -1.85
  -18   23   12      2.94     -3.91
  -18   24   12      3.93     -4.28
  -18   25   12      4.25      0.07
   -6   25   12      1.73     -1.76
   -5   24   12     -0.53     -2.48
   -4   23   12      0.23     -1.12
   -3   22   12      2.90      1.95
   -2   21   12      0.40      0.48
   -1   20   12     -1.00      0.11
    0   19   12     -0.14      3.64
    1   18   12     -0.95     -0.14
    2   17   12      1.83      0.58
    3   16   12     -3.16      4.18
    4   15   12     -1.46      0.46
    5   14   12      0.49     -4.01
    6   13   12      0.75      3.80
    7   12   12      0.55      2.01
    8   11   12     -3.08     -0.07
    9   10   12     -0.04      1.29
  -19   10   12      0.53      1.16
  -19   11   12      0.18     -2.06
  -19   12   12      0.55      0.97
  -19   13   12      1.02     -2.66
  -19   14   12      0.22     -1.97
  -19   15   12      3.30     -3.52
  -19   16   12     -0.11      3.10
  -19   17   12      2.44     -1.87
  -19   18   12     -4.67     -0.92
  -19   19   12      0.29      0.66
  -19   20   12     -3.64      3.51
  -19   21   12     -2.43      2.32
  -19   22   12      2.19     -2.29
  -19   23   12      3.16     -6.88
  -19   24   12      6.87     -5.67
  -19   25   12      3.67     -1.55
   -5   25   12     -0.58     -2.06
   -4   24   12      2.43     -1.94
   -3   23   12     -1.08      0.64
   -2   22   12      4.97      1.07
   -1   21   12      2.93     -3.79
    0   20   12      2.18      0.73
    1   19   12     -1.29     -1.15
    2   18   12      0.36      2.95
    3   17   12     -0.32      3.45
    4   16   12      0.08      0.74
    5   15   12      1.65     -1.73
    6   14   12      1.61      0.01
    7   13   12     -1.59      0.85
    8   12   12     -1.39      0.12
    9   11   12     -1.57      2.25
   10   10   12     -3.44     -0.23
  -20   11   12      0.69     -0.63
  -20   12   12      2.63     -0.67
  -20   13   12     -3.12     -5.66
  -20   14   12      2.58     -0.87
  -20   15   12      5.49     -3.23
  -20   16   12     -0.06      0.75
  -20   17   12     -4.65     -2.16
  -20   18   12      3.93     -1.45
  -20   19   12      3.93      0.26
  -20   20   12      2.60      3.29
  -20   21   12     -0.65      0.78
  -20   22   12      0.75     -2.47
  -20   23   12     -0.04     -3.50
  -20   24   12      2.14     -3.51
   -3   24   12      1.17      1.64
   -2   23   12      1.47      0.06
   -1   22   12      6.20     -1.03
    0   21   12      0.54     -2.23
    1   20   12      0.41     -0.76
    2   19   12      2.62     -0.06
    3   18   12     -0.32      2.71
    4   17   12     -0.59     -3.39
    5   16   12      1.17     -1.12
    6   15   12      0.97     -3.41
    7   14   12     -5.02      2.17
    8   13   12      1.14     -0.79
    9   12   12      0.23      0.59
   10   11   12     -0.27     -0.85
  -21   11   12      2.11      2.60
  -21   12   12     -3.53     -1.30
  -21   13   12     -2.37      1.48
  -21   14   12      2.02     -0.62
  -21   15   12     -0.72      2.59
  -21   16   12      5.14     -3.57
  -21   17   12      2.59     -5.27
  -21   18   12      6.19     -0.48
  -21   19   12      1.69     -1.44
  -21   20   12     -0.40     -2.64
  -21   21   12     -0.28      2.30
  -21   22   12      1.08      2.21
  -21   23   12      1.63      0.18
  -21   24   12      0.40     -0.18
   -1   23   12      0.06      3.10
    0   22   12      3.04     -2.53
    1   21   12      3.00     -1.86
    2   20   12      2.05     -0.45
    3   19   12     -0.85      0.99
    4   18   12     -1.70     -1.85
    5   17   12      0.01     -2.67
    6   16   12     -1.53     -2.30
    7   15   12      1.59     -0.76
    8   14   12      2.39     -0.74
    9   13   12      2.24      0.48
   10   12   12     -0.28     -0.65
   11   11   12      2.35     -2.39
  -22   12   12      1.34     -0.33
  -22   13   12      2.48      1.46
  -22   14   12     -1.96      3.97
  -22   15   12      3.40      5.84
  -22   16   12      1.30      0.06
  -22   17   12      0.66     -8.71
  -22   18   12     -2.02     -7.44
  -22   19   12     -1.17      2.11
  -22   20   12      1.10      5.02
  -22   21   12      1.09      2.63
  -22   22   12     -3.40      2.21
  -22   23   12      4.47     -1.98
    0   23   12      2.40      2.75
    1   22   12     -0.88     -0.40
    2   21   12      4.16     -1.07
    3   20   12      1.52     -2.72
    4   19   12      0.65     -2.26
    5   18   12      1.72     -1.73
    6   17   12     -1.65     -1.42
    7   16   12      1.71     -3.09
    8   15   12     -0.11     -0.60
    9   14   12      3.85     -1.56
   10   13   12      1.81      0.45
   11   12   12      0.21     -1.17
  -23   12   12     -1.10      3.23
  -23   13   12      0.76     -0.21
  -23   14   12     -0.01      0.86
  -23   15   12      0.07      2.71
  -23   16   12     -3.85      3.73
  -23   17   12      3.23      1.07
  -23   18   12     -1.29      1.14
  -23   19   12     -4.77      0.62
  -23   20   12     -0.32     -0.41
  -23   21   12      4.60     -0.26
  -23   22   12      2.78      0.58
    3   21   12      0.54     -0.57
    4   20   12      0.38     -4.62
    5   19   12     -0.59     -2.97
    6   18   12     -0.34     -2.35
    7   17   12     -2.01     -1.42
    8   16   12      1.03      2.94
    9   15   12      2.47      2.10
   10   14   12     -0.82      0.57
   11   13   12     -0.96     -0.97
   12   12   12      2.38      0.83
  -24   13   12      0.51      1.79
  -24   14   12      1.24      2.86
  -24   15   12     -5.24      7.43
  -24   16   12     -2.60      1.62
  -24   17   12     -3.36      3.19
  -24   18   12      3.09     -2.06
  -24   19   12     -0.13     -6.12
  -24   20   12      1.78     -3.88
  -24   21   12     -1.71      0.83
    6   19   12     -2.06      1.57
    7   18   12      1.58     -0.09
    8   17   12      1.58     -2.63
    9   16   12     -1.63      3.45
   10   15   12     -0.27      0.99
   11   14   12     -2.64      2.53
   12   13   12     -0.45      0.79
  -25   13   12     -0.67     -1.97
  -25   14   12      2.68      2.84
  -25   15   12     -2.31     -0.71
  -25   16   12     -2.48      3.39
  -25   17   12     -3.64      4.34
  -25   18   12     -3.99     -1.39
  -25   19   12     -0.97     -3.88
    9   17   12     -0.23     -0.71
   10   16   12     -4.11      2.44
   11   15   12     -2.33      2.99
   12   14   12     -4.37      1.90
   13   13   12      0.96      0.47
  -26   14   12     -2.53     -1.44
  -26   15   12     -0.12     -4.65
  -26   16   12     -3.67      2.09
   -4    9   11     -5.32      1.71
   -3    8   11     -0.88      2.30
   -1    6   11      0.85     -1.78
   -5    9   11      2.80     -4.98
   -5   10   11      2.51      1.99
   -5   11   11     -0.24     -3.23
   -4   10   11      3.95      1.01
   -3    9   11      6.97      4.80
   -2    8   11     -5.55      1.86
    0    6   11     -3.71      1.85
    1    5   11      0.71     -3.88
    2    4   11      6.15      3.20
    3    3   11      1.26      4.75
   -6    4   11     -3.15     -1.01
   -6    5   11     -4.16     -1.84
   -6    6   11      2.32     -2.15
   -6    7   11      3.57     -8.35
   -6    9   11      1.23      0.58
   -6   10   11      0.08     -0.42
   -6   11   11      4.13      5.85
   -6   12   11     -2.15     -1.43
   -6   13   11      0.18     -1.40
   -5   12   11      3.01      2.40
   -4   11   11     -0.14     -1.91
   -3   10   11     -2.23     -0.92
   -2    9   11     -3.15      4.04
   -1    8   11      3.88      1.75
    1    6   11      3.45      2.87
    2    5   11      2.14     -2.94
    3    4   11      1.52     -0.43
   -7    4   11     -2.17      4.25
   -7    5   11     -3.12      6.08
   -7    6   11     -1.22     -1.71
   -7    7   11      3.08      0.07
   -7    8   11      7.57    -10.72
   -7   10   11     -0.28      3.99
   -7   11   11     -2.63      5.97
   -7   12   11      2.23     -2.78
   -7   13   11      1.21      4.95
   -7   14   11     -5.06      0.98
   -7   15   11      0.85     -1.68
   -6   14   11      1.29     -0.32
   -5   13   11     -2.48     -1.68
   -4   12   11      0.94     -1.79
   -2   10   11      2.82      3.91
   -1    9   11     -0.13     -2.46
    0    8   11     -4.33     -1.12
    1    7   11     -3.63     -1.98
    2    6   11      7.66     -0.19
    3    5   11      8.29     -2.39
    4    4   11      2.58     -3.67
   -8    5   11     -1.20      4.92
   -8    6   11      7.39      2.28
   -8    7   11      2.69      5.96
   -8    8   11     -0.50      1.02
   -8    9   11     -2.75     -6.51
   -8   10   11     -2.24      1.19
   -8   11   11     -0.97      1.02
   -8   12   11     -1.48      5.26
   -8   13   11      0.13      2.00
   -8   14   11      0.87     -2.08
   -8   15   11      3.03      2.74
   -8   16   11     -4.35      4.99
   -8   17   11     -4.01     -0.19
   -7   16   11     -4.28     -1.58
   -6   15   11      0.77     -0.72
   -5   14   11      2.44     -1.39
   -4   13   11      2.50     -0.50
   -2   11   11     -0.40      1.76
   -1   10   11     -5.28      1.43
    0    9   11     -1.36     -3.80
    2    7   11     -0.26      2.99
    3    6   11      0.92      0.73
    4    5   11     10.14     -8.67
   -9    5   11      2.73      2.55
   -9    6   11      0.22      5.64
   -9    7   11      0.52      1.30
   -9    8   11     -2.91      1.21
   -9    9   11      5.91      0.93
   -9   10   11      2.22      4.65
   -9   11   11     -4.20      5.89
   -9   12   11      0.98      1.31
   -9   13   11      0.32      0.20
   -9   14   11     -2.16     -4.45
   -9   15   11     -0.32      1.07
   -9   16   11      2.88     -1.34
   -9   17   11      1.03      0.11
   -9   18   11      0.61      2.01
   -9   19   11      0.69      1.66
   -8   18   11      0.84      1.42
   -7   17   11      0.46      0.04
   -6   16   11      0.03      1.40
   -5   15   11      0.33      1.05
   -4   14   11     -0.90      0.80
   -3   13   11      0.92      4.44
    0   10   11     -1.02     -7.00
    1    9   11     -3.86     -3.09
    3    7   11      0.28     -0.82
    4    6   11      2.81     -2.01
    5    5   11      3.73     -1.16
  -10    6   11     -0.85      1.84
  -10    7   11      3.47     -2.15
  -10    8   11     -1.54     -0.31
  -10    9   11      0.11     -0.02
  -10   10   11      4.59      4.25
  -10   11   11      0.14      5.77
  -10   12   11      5.71     -0.80
  -10   13   11     -4.95      2.58
  -10   14   11      1.95      2.78
  -10   15   11      1.25      0.50
  -10   16   11     -1.38     -2.13
  -10   17   11     -2.08     -1.39
  -10   18   11     -4.31      1.49
  -10   19   11      1.19      0.48
  -10   20   11      3.42     -0.43
  -10   21   11      1.43      2.74
   -9   20   11      7.20     -3.49
   -8   19   11      3.88      2.06
   -7   18   11     -0.42      0.85
   -6   17   11      1.26     -2.04
   -5   16   11      1.92      0.61
   -4   15   11      2.34      2.67
   -3   14   11      3.71      0.51
   -2   13   11     -0.92      2.09
   -1   12   11      0.31      0.36
    0   11   11     -2.67     -2.83
    1   10   11      1.26     -1.83
    2    9   11     -5.75      3.78
    4    7   11      0.52      3.56
    5    6   11      4.00     -2.81
  -11    6   11     -0.07     -5.04
  -11    7   11     -2.07     -2.80
  -11    8   11      5.94     -0.59
  -11    9   11      0.73     -1.96
  -11   10   11      1.51     -0.45
  -11   11   11     -2.20      0.51
  -11   12   11     -3.72      2.25
  -11   13   11      2.91      0.93
  -11   14   11      0.57      2.06
  -11   15   11      3.86      1.65
  -11   16   11      0.54      4.05
  -11   17   11      4.95      3.77
  -11   18   11     -3.39     -0.46
  -11   19   11     -2.46     -3.54
  -11   20   11     -0.32      5.91
  -11   21   11     -4.16      5.14
  -11   22   11     -1.12     -1.66
  -11   23   11      1.11     -2.88
  -10   22   11     -0.74     -2.49
   -9   21   11      2.09     -0.68
   -8   20   11      0.63      0.89
   -7   19   11     -2.70     -5.63
   -6   18   11      2.41      2.48
   -5   17   11     -3.07      3.13
   -4   16   11     -2.24     -2.40
   -3   15   11      0.77     -3.78
   -2   14   11      1.50     -0.85
   -1   13   11      5.13     -0.28
    0   12   11     -0.58      0.28
    1   11   11     -2.33      1.57
    2   10   11      1.54      0.34
    4    8   11     -4.59      2.34
    5    7   11      2.38      1.86
    6    6   11     -2.37      2.68
  -12    7   11      2.69     -2.22
  -12    8   11      0.94      0.09
  -12    9   11     -3.46     -1.20
  -12   10   11     -2.06     -5.68
  -12   11   11     -0.01      1.39
  -12   12   11     -2.37     -0.93
  -12   13   11     -1.10      5.04
  -12   14   11     -2.39     -0.57
  -12   15   11     -0.52      1.15
  -12   16   11      3.39      1.04
  -12   17   11      4.27     -2.31
  -12   18   11     -0.88      0.57
  -12   19   11     -2.20     -2.69
  -12   20   11     -2.96      4.02
  -12   21   11     -4.48      1.67
  -12   22   11     -0.78      1.79
  -12   23   11      0.03      6.48
  -12   24   11     -0.76     -2.97
  -11   24   11     -4.35     -0.77
  -10   23   11     -4.77     -0.01
   -9   22   11     -2.46      0.40
   -8   21   11     -3.69      0.85
   -7   20   11     -0.83      2.29
   -6   19   11      2.57      0.45
   -5   18   11     -3.68      0.48
   -4   17   11     -0.31     -2.96
   -3   16   11     -0.57      2.52
   -2   15   11      1.08      1.18
   -1   14   11     -0.67      1.10
    0   13   11      0.95      2.13
    1   12   11     -2.40      1.16
    2   11   11      2.19     -0.90
    3   10   11     -1.43     -0.71
    4    9   11      3.78     -4.92
    5    8   11     -2.27      2.35
    6    7   11     -0.29      0.85
  -13    7   11     -1.39      3.16
  -13    8   11     -4.08     -3.44
  -13    9   11      0.65      0.84
  -13   10   11      1.02     -0.79
  -13   11   11      1.10      2.95
  -13   12   11     -5.97      5.85
  -13   13   11     -1.17      0.68
  -13   14   11     -1.29     -3.03
  -13   15   11     -0.29      1.41
  -13   16   11     -4.59     -2.81
  -13   17   11     -3.57     -0.14
  -13   18   11     -1.15      1.64
  -13   19   11     -4.21     -2.35
  -13   20   11      1.80     -1.68
  -13   21   11     -1.30      0.69
  -13   22   11      0.12      4.58
  -13   23   11     -1.41      0.55
  -13   24   11      0.77      1.15
  -13   26   11      1.57     -2.95
  -13   27   11      3.01     -2.03
  -12   26   11      2.65     -5.59
  -10   24   11     -2.34      2.27
   -9   23   11     -1.71      5.26
   -8   22   11     -0.63      2.59
   -7   21   11      0.23     -2.49
   -6   20   11      2.37      2.15
   -5   19   11     -3.14      1.92
   -4   18   11     -2.17     -0.52
   -3   17   11      1.41     -0.60
   -2   16   11      1.77     -0.23
   -1   15   11      2.40      1.54
    0   14   11      2.01      5.30
    1   13   11      1.01      1.71
    2   12   11     -3.56     -0.06
    3   11   11     -2.95     -2.99
    4   10   11      6.40     -1.51
    5    9   11      0.07     -3.22
    6    8   11      0.61     -5.07
    7    7   11     -2.11      1.98
  -14    8   11     -0.44     -3.07
  -14    9   11     -2.16     -3.12
  -14   10   11     -2.33      1.10
  -14   11   11      5.24     -3.92
  -14   12   11      2.01     -4.42
  -14   13   11     -2.33      0.44
  -14   14   11    -10.09      5.30
  -14   15   11     -0.98      1.29
  -14   16   11     -1.76     -2.25
  -14   17   11      1.37     -1.49
  -14   18   11     -1.33      4.05
  -14   19   11     -2.79     -2.16
  -14   20   11     -1.69     -0.89
  -14   21   11      1.69     -2.36
  -14   22   11     -4.62      0.61
  -14   23   11     -3.78      4.27
  -14   24   11      1.18      3.01
  -14   26   11     -3.48      2.18
  -14   27   11      2.39     -7.39
  -14   28   11     -1.76     -3.81
  -13   28   11      1.74     -2.91
  -12   27   11      5.70     -2.52
  -11   26   11      2.88      1.14
   -9   24   11     -1.01     -0.65
   -8   23   11      0.05      1.74
   -7   22   11      1.93     -0.76
   -6   21   11      0.35      1.30
   -5   20   11      0.18      3.60
   -4   19   11     -0.71     -0.49
   -3   18   11      1.19     -1.62
   -2   17   11      0.68      0.14
   -1   16   11     -2.65     -1.37
    0   15   11     -1.48     -0.68
    1   14   11      2.66     -1.98
    2   13   11     -1.84      1.01
    3   12   11      2.64     -0.14
    4   11   11      0.89      1.69
    5   10   11      1.76     -1.93
    6    9   11      1.45     -2.32
    7    8   11      1.90      0.79
  -15    8   11     -2.93     -3.15
  -15    9   11     -0.12     -9.28
  -15   10   11     -3.59     -1.54
  -15   11   11     -3.21     -0.86
  -15   12   11      2.38      4.06
  -15   13   11    -10.81     -4.43
  -15   14   11     -4.05     -7.36
  -15   15   11      0.02     -1.84
  -15   16   11     -0.20      5.11
  -15   17   11      4.13     -0.72
  -15   18   11      0.54     -1.94
  -15   19   11     -1.03      0.16
  -15   20   11      0.19     -1.66
  -15   21   11     -1.75      1.04
  -15   22   11     -0.07      2.61
  -15   23   11     -7.20     -1.74
  -15   24   11     -2.76      0.80
  -15   26   11     -1.24     -0.18
  -15   27   11     -5.24      4.28
  -15   28   11     -3.94     -2.52
  -12   28   11      4.33      1.23
  -11   27   11      2.93      0.20
  -10   26   11      0.25      1.47
   -8   24   11     -2.75      1.46
   -7   23   11     -2.17     -2.32
   -6   22   11      0.56     -2.78
   -5   21   11      1.22      1.14
   -4   20   11      0.74     -1.46
   -3   19   11     -2.06      1.84
   -2   18   11     -3.17      0.37
   -1   17   11     -1.45     -0.75
    0   16   11      0.01     -6.12
    1   15   11     -0.28      2.18
    2   14   11     -1.56      4.34
    3   13   11      0.71      0.03
    4   12   11      0.07     -2.55
    5   11   11      6.71      0.49
    6   10   11      3.14      1.59
    7    9   11     -2.71     -1.46
    8    8   11     -2.48      0.19
  -16    9   11      2.82      5.96
  -16   10   11     -2.48      0.82
  -16   11   11     -3.82     -0.86
  -16   12   11      2.34      0.65
  -16   13   11     -2.37      0.75
  -16   14   11      0.29     -1.85
  -16   15   11     -6.87     -1.49
  -16   16   11     -0.28     -1.61
  -16   17   11     -0.19     -1.88
  -16   18   11      2.47      1.25
  -16   19   11      2.31      0.11
  -16   20   11     -1.26     -0.03
  -16   21   11     -4.17     -0.20
  -16   22   11     -1.03     -5.35
  -16   23   11     -5.57     -3.84
  -16   24   11     -3.92     -6.18
  -16   25   11     -2.42      0.93
  -16   26   11      1.95      1.23
  -16   27   11     -5.91      1.58
  -16   28   11     -0.41      0.16
  -10   27   11     -0.89     -1.11
   -9   26   11     -0.84     -1.65
   -8   25   11     -7.14      2.62
   -7   24   11     -3.87     -0.41
   -6   23   11      1.45     -2.00
   -5   22   11      2.64     -3.94
   -4   21   11     -2.35      2.67
   -3   20   11     -3.01      1.13
   -2   19   11      0.01     -1.42
   -1   18   11     -0.70      2.24
    0   17   11      0.52     -3.55
    1   16   11     -1.56      1.88
    2   15   11     -2.04      1.30
    3   14   11     -0.21      3.26
    4   13   11      5.38      0.14
    5   12   11      0.83     -0.37
    6   11   11     -4.00     -1.38
    7   10   11     -1.16     -3.18
    8    9   11      1.92      2.34
  -17    9   11     -0.79      0.70
  -17   10   11      1.89     -2.53
  -17   11   11      3.60      1.79
  -17   12   11      1.46      5.98
  -17   13   11     -4.81      2.83
  -17   14   11     -3.41     -4.31
  -17   15   11      5.53      2.91
  -17   16   11      0.65      4.04
  -17   17   11      1.38      0.89
  -17   18   11     -2.97     -2.32
  -17   19   11      2.15      0.94
  -17   20   11     -3.41     -0.39
  -17   21   11     -5.27     -3.86
  -17   22   11     -2.64     -1.56
  -17   23   11     -1.10      0.75
  -17   24   11     -0.78     -4.80
  -17   25   11     -0.15     -4.77
  -17   26   11     -1.89      0.09
  -17   27   11     -0.70      2.80
   -9   27   11     -8.03     -1.90
   -8   26   11     -2.53     -3.60
   -7   25   11     -3.50      0.35
   -6   24   11      1.23     -1.71
   -5   23   11     -2.00     -1.42
   -4   22   11      0.66      2.32
   -3   21   11      0.84      0.69
   -2   20   11      2.72      0.66
   -1   19   11     -2.47     -1.96
    0   18   11     -1.89      0.11
    1   17   11     -1.48     -0.17
    2   16   11     -0.41      4.74
    3   15   11     -0.59      0.10
    4   14   11      1.70      1.43
    5   13   11     -1.09     -2.97
    6   12   11     -1.30     -3.69
    7   11   11      2.71      2.89
    8   10   11      0.93     -1.52
    9    9   11     -2.14      1.00
  -18   10   11     -2.04      3.22
  -18   11   11      0.25      0.56
  -18   12   11     -0.97      5.76
  -18   13   11      6.19     -0.30
  -18   14   11      2.92     -2.39
  -18   15   11     -1.50      3.98
  -18   16   11     -4.60      0.87
  -18   17   11     -1.52      2.70
  -18   18   11      2.53      3.09
  -18   19   11     -1.66     -1.86
  -18   20   11     -3.50     -0.71
  -18   21   11     -2.86     -3.12
  -18   22   11     -0.92      2.57
  -18   23   11      5.12     -2.38
  -18   25   11      3.00     -4.79
  -18   26   11      0.31     -1.24
  -18   27   11      4.83      2.65
   -8   27   11     -2.88      0.95
   -7   26   11     -5.62     -0.53
   -6   25   11      2.22     -0.49
   -5   24   11      2.12     -0.59
   -4   23   11      2.01     -1.04
   -3   22   11     -1.19      0.00
   -2   21   11      3.12      2.81
   -1   20   11      5.08     -0.22
    0   19   11     -2.46     -3.14
    1   18   11      2.34      1.06
    2   17   11     -3.80      0.04
    3   16   11     -1.12      4.66
    4   15   11      0.27      1.43
    5   14   11     -0.68     -2.26
    6   13   11      1.86     -2.03
    7   12   11     -0.50      1.84
    8   11   11      0.83     -0.04
    9   10   11      2.39     -0.25
  -19   10   11      2.98      0.46
  -19   11   11      3.36     -2.34
  -19   12   11     -1.68     -2.94
  -19   13   11     -4.13      2.74
  -19   14   11      3.82     -1.32
  -19   15   11     -5.13     -3.07
  -19   16   11     -4.36      6.28
  -19   17   11     -2.18      2.66
  -19   18   11      0.47      3.73
  -19   19   11     -3.23     -1.01
  -19   20   11      1.17      2.47
  -19   21   11     -4.99     -0.50
  -19   22   11     -2.37     -1.81
  -19   23   11     -0.97      0.08
  -19   24   11      5.18     -2.48
  -19   25   11      2.85     -1.97
  -19   26   11     -1.40     -7.14
  -19   27   11      1.14     -1.79
   -7   27   11      2.49     -5.37
   -6   26   11      0.98     -1.52
   -5   25   11      2.31      0.87
   -3   23   11      0.70      0.22
   -2   22   11      0.28     -0.88
   -1   21   11      5.40     -0.03
    0   20   11      4.31     -1.58
    1   19   11     -0.20      1.96
    2   18   11     -0.44     -1.58
    3   17   11      1.03      1.36
    4   16   11     -2.31     -0.29
    5   15   11      2.90      1.79
    6   14   11      2.31      0.89
    7   13   11      2.74      0.05
    8   12   11      0.29      1.97
    9   11   11      4.35     -2.48
   10   10   11     -2.35     -1.08
  -20   11   11     -0.81     -1.46
  -20   12   11     -0.47      0.20
  -20   13   11     -3.11      2.16
  -20   14   11     -2.11      7.36
  -20   15   11      1.37      6.89
  -20   16   11     -2.13     -3.98
  -20   17   11     -0.46      0.41
  -20   18   11      0.99     -1.28
  -20   19   11     -0.10      0.59
  -20   20   11     -3.24      2.51
  -20   21   11     -3.96      1.01
  -20   22   11     -1.78     -1.01
  -20   23   11     -3.85      3.21
  -20   24   11      1.90     -2.42
  -20   25   11      0.95     -0.22
  -20   26   11      3.34     -4.59
  -20   27   11      0.03     -2.68
   -5   26   11     -2.65      0.03
   -4   25   11      3.39     -2.73
   -3   24   11      3.78      0.06
   -2   23   11     -0.49     -3.97
   -1   22   11     -2.01      3.28
    0   21   11      2.45      3.35
    1   20   11      2.34     -3.19
    2   19   11      2.06      2.35
    3   18   11     -0.63     -1.01
    4   17   11     -5.53     -1.19
    5   16   11     -0.09     -4.43
    6   15   11      2.74     -2.03
    7   14   11      4.16      0.08
    8   13   11      0.36      3.18
    9   12   11      0.03     -1.34
   10   11   11      0.81      1.01
  -21   11   11      3.32      4.59
  -21   12   11     -1.46      7.26
  -21   13   11      2.98      2.00
  -21   14   11     -1.23      2.79
  -21   15   11      3.17      2.90
  -21   16   11     -0.94      1.28
  -21   17   11      2.01      5.11
  -21   18   11     -1.33      0.10
  -21   19   11      0.43      2.66
  -21   20   11     -4.96     -3.19
  -21   21   11     -3.95     -0.90
  -21   22   11      2.25      0.33
  -21   24   11     -4.70      1.18
  -21   25   11     -0.13     -6.93
  -21   26   11     -1.29     -2.66
   -4   26   11      1.96     -2.07
   -3   25   11      0.80     -1.31
   -2   24   11      0.04     -0.50
   -1   23   11     -1.28      0.24
    0   22   11     -1.77      1.18
    1   21   11     -1.20      4.41
    2   20   11     -1.73      1.73
    3   19   11     -0.96     -4.27
    4   18   11     -3.72     -2.25
    5   17   11     -5.73     -3.38
    6   16   11     -1.87      0.18
    7   15   11      1.98     -0.73
    8   14   11      3.20      4.01
    9   13   11      0.32      1.08
   10   12   11      3.08     -0.44
   11   11   11      0.72     -1.14
  -22   12   11     -1.37     -1.77
  -22   13   11     -3.77      1.32
  -22   14   11     -0.63      6.45
  -22   15   11     -1.77      5.14
  -22   16   11      1.38      8.52
  -22   17   11      1.94      1.11
  -22   18   11      4.02      6.28
  -22   19   11      4.44      3.14
  -22   20   11      0.64      2.62
  -22   21   11      3.02     -1.16
  -22   22   11      1.73     -0.23
  -22   23   11      2.98      1.50
  -22   24   11     -1.63     -0.26
  -22   25   11      0.99     -2.81
  -22   26   11     -0.49     -1.46
   -2   25   11     -2.27      3.11
   -1   24   11     -2.97     -0.24
    0   23   11     -3.25      0.51
    1   22   11      0.95      2.32
    2   21   11     -5.12      2.12
    3   20   11     -3.06      0.51
    4   19   11     -3.74     -0.91
    5   18   11     -4.18     -5.05
    6   17   11      0.02     -5.20
    7   16   11      4.45      1.38
    8   15   11      1.22      1.30
    9   14   11     -3.80      1.54
   10   13   11      3.07     -1.55
   11   12   11     -1.81      5.21
  -23   12   11     -3.05      0.23
  -23   13   11     -7.79      2.39
  -23   14   11     -1.51      0.90
  -23   15   11     -3.93      5.77
  -23   16   11      3.45      5.53
  -23   17   11      1.03      1.42
  -23   18   11      3.96      3.31
  -23   19   11      2.84      3.02
  -23   20   11      3.29      0.80
  -23   21   11      2.18     -0.64
  -23   22   11      4.48     -3.57
  -23   23   11      8.68      0.30
  -23   24   11      8.10      3.89
  -23   25   11     -1.20      2.79
    0   24   11     -1.07     -1.32
    1   23   11     -0.91      2.18
    2   22   11     -2.59      0.78
    3   21   11     -1.76     -1.89
    4   20   11     -1.96      0.36
    5   19   11     -4.14     -3.16
    6   18   11     -0.92     -4.93
    7   17   11     -1.89     -5.71
    8   16   11     -1.55     -0.05
    9   15   11     -3.26     -0.59
   10   14   11     -1.38      3.05
   11   13   11     -1.49      3.84
   12   12   11      1.68      0.28
  -24   13   11     -2.85     -2.67
  -24   14   11     -3.29     -1.69
  -24   15   11     -1.16     -0.53
  -24   16   11     -2.94     -2.11
  -24   17   11     -1.80      3.55
  -24   18   11      2.34     -0.95
  -24   19   11     -0.22      9.85
  -24   20   11     -3.35      3.37
  -24   21   11      0.97     -1.56
  -24   23   11      4.78     -1.35
  -24   24   11      4.40      1.32
    1   24   11      3.22      0.50
    2   23   11      0.54     -1.02
    3   22   11     -2.90      0.21
    4   21   11     -1.57      0.71
    5   20   11     -6.06     -2.08
    6   19   11     -0.74     -1.30
    7   18   11      0.03     -1.26
    8   17   11     -2.80     -0.72
    9   16   11     -3.29     -2.59
   10   15   11     -3.08      2.00
   11   14   11     -3.05      1.89
   12   13   11     -3.29      3.30
  -25   13   11      1.91     -1.80
  -25   14   11     -2.27     -1.17
  -25   15   11     -3.58     -7.29
  -25   16   11     -4.39     -5.58
  -25   17   11      1.61     -6.12
  -25   18   11      4.89      4.73
  -25   19   11      1.10     11.08
  -25   20   11     -7.56      0.93
  -25   21   11     -0.67     -1.52
  -25   22   11     -2.62     -0.82
  -25   23   11      0.99     -3.41
    4   22   11     -0.13      0.32
    5   21   11     -0.45      0.61
    6   20   11      0.29     -0.33
    7   19   11     -3.04      3.17
    8   18   11      0.88     -2.84
    9   17   11     -2.37     -0.08
   10   16   11     -4.78     -0.75
   11   15   11     -3.29      1.17
   12   14   11     -0.95      0.66
   13   13   11     -0.56      1.92
  -26   14   11     -1.80     -5.40
  -26   15   11     -1.69     -6.70
  -26   16   11     -1.50     -4.22
  -26   17   11      0.97     -3.75
  -26   18   11      4.80      2.70
  -26   19   11     -3.74      0.95
  -26   20   11     -4.22      1.42
  -26   21   11     -3.03     -5.14
  -26   22   11     -3.20      1.43
    7   20   11      0.80      1.66
    8   19   11     -3.32      1.87
    9   18   11     -3.23      2.66
   10   17   11     -4.14     -0.88
   11   16   11     -4.49      0.23
   12   15   11     -2.74     -3.51
   13   14   11      3.62      3.64
  -27   14   11     -1.58      2.99
  -27   15   11     -3.16     -1.11
  -27   16   11     -2.55     -9.02
  -27   17   11      3.16     -4.75
  -27   18   11      5.70     -0.54
  -27   19   11      1.01      2.85
  -27   20   11     -4.47      0.27
   12   16   11      0.12     -2.65
   13   15   11      2.00      0.22
   14   14   11      0.86      1.75
  -28   15   11     -4.07      5.73
   -4    9   10     -1.84     -4.24
   -2    7   10      0.03      1.82
   -1    6   10     -5.49     -0.86
   -5    9   10      0.50      5.98
   -5   10   10      6.75     -8.08
   -5   11   10      0.88     -4.73
   -4   10   10     -4.11      4.50
   -3    9   10      1.38     -9.05
   -1    7   10     -4.36     -4.06
    0    6   10      4.89     -8.89
    1    5   10      0.04     -9.00
    2    4   10     -0.23      0.89
    3    3   10     -2.56     -2.70
   -6    4   10     -2.68     -2.75
   -6    5   10    -10.96     -4.47
   -6    6   10     -1.35      5.35
   -6    8   10      2.40      0.18
   -6    9   10     -0.58      5.13
   -6   10   10      1.63     -7.55
   -6   11   10     -3.30      2.49
   -6   12   10     -4.31     -3.28
   -6   13   10     -1.37      0.72
   -5   12   10     -4.66      1.03
   -4   11   10     -0.04     -4.69
   -3   10   10      4.82      1.23
    0    7   10     -4.47     -5.21
    1    6   10     -2.70      0.41
    2    5   10      4.43     -9.13
    3    4   10      2.78     -0.50
   -7    4   10      6.31      1.73
   -7    5   10     -0.77      8.05
   -7    6   10     -5.50     -4.71
   -7    7   10     -3.61      2.36
   -7    9   10     -0.53      5.74
   -7   10   10     -3.48      2.59
   -7   11   10      2.46      9.14
   -7   12   10     -3.25     -1.42
   -7   13   10     -1.25      1.46
   -7   14   10     -3.47      4.64
   -7   15   10      3.64     -2.12
   -6   14   10     -5.51     -5.22
   -5   13   10      2.87      3.06
   -4   12   10     11.46      3.20
   -3   11   10      1.40      6.49
   -1    9   10      3.22     -7.33
    0    8   10      7.93     -5.57
    1    7   10      2.15     -0.56
    2    6   10     -3.87      2.15
    3    5   10     -2.33      0.42
    4    4   10     -0.05     -7.80
   -8    5   10      0.48     -0.11
   -8    6   10      5.94      0.17
   -8    7   10     -0.75      2.12
   -8    8   10     -3.30      1.00
   -8    9   10     -2.06      1.15
   -8   10   10     -0.01      6.30
   -8   11   10     -0.45      5.24
   -8   12   10      0.41      2.61
   -8   13   10      1.04      1.79
   -8   14   10      0.08     -1.20
   -8   15   10      5.78     -1.33
   -8   16   10      1.10     -0.49
   -8   17   10     -1.54     -2.53
   -7   16   10     -3.77     -0.46
   -6   15   10      1.55     -1.68
   -5   14   10      3.50     -4.67
   -4   13   10      1.67      0.11
   -3   12   10      2.10      3.48
   -2   11   10      6.77      5.98
   -1   10   10      2.87     -0.95
    1    8   10      2.80     -6.87
    2    7   10     -8.36     -6.92
    3    6   10      1.66     -2.37
    4    5   10      2.92     -1.63
   -9    5   10      4.25      3.36
   -9    6   10     -0.19      2.56
   -9    7   10      0.51     -1.14
   -9    8   10      4.33     -5.19
   -9    9   10      3.14      0.39
   -9   10   10     -3.28      6.14
   -9   11   10     -2.76     -3.33
   -9   12   10     -1.76      4.05
   -9   13   10     -5.13      4.28
   -9   14   10     -2.52     -5.42
   -9   15   10     -1.96     -4.37
   -9   16   10     11.00     -0.61
   -9   17   10      3.89     -2.70
   -9   18   10      5.81     -3.81
   -9   19   10     -3.97      0.50
   -8   18   10     -1.91     -3.30
   -7   17   10     -1.07     -4.46
   -6   16   10     -4.23     -0.83
   -5   15   10      0.15     -2.70
   -4   14   10      3.42      8.06
   -3   13   10      3.00      5.31
   -2   12   10     -3.86     -0.41
    2    8   10      2.97      3.10
    3    7   10    -13.06     -7.52
    4    6   10     -5.19     -6.33
    5    5   10     -0.68     -3.65
  -10    6   10      3.55      4.54
  -10    7   10      1.02      0.75
  -10    8   10     -1.05      0.61
  -10    9   10     -0.49      4.31
  -10   10   10      3.26     -0.04
  -10   11   10      2.50     -5.24
  -10   12   10     -4.79      3.58
  -10   13   10     -1.01      2.69
  -10   14   10     -4.22      1.80
  -10   15   10      1.34     -4.15
  -10   16   10     -4.09     -2.10
  -10   17   10      0.06     -7.18
  -10   18   10      4.55     -3.20
  -10   19   10      0.52     -0.21
  -10   20   10     -0.98     -1.54
  -10   21   10     -0.94      1.30
   -9   20   10     -1.43      0.58
   -8   19   10     -0.83      0.08
   -7   18   10     -1.05      3.69
   -6   17   10     -2.73     -2.10
   -5   16   10      5.29      3.21
   -4   15   10     -0.80      5.44
   -3   14   10     -0.34      2.85
   -2   13   10     -1.86     -1.63
   -1   12   10     -8.44      2.00
    0   11   10      4.00     -1.11
    1   10   10      0.84      0.34
    2    9   10     -0.72      3.24
    3    8   10      1.20     -5.10
    4    7   10     -1.98      1.08
    5    6   10     -7.02      3.55
  -11    6   10      6.02      2.66
  -11    7   10      5.08      0.68
  -11    8   10     -2.11      2.80
  -11    9   10      0.91     -3.23
  -11   10   10      1.09     -2.00
  -11   11   10      2.56      3.75
  -11   12   10      4.28     -2.44
  -11   13   10      1.24      2.90
  -11   14   10     -3.51      2.35
  -11   15   10      4.08     -0.81
  -11   16   10     -3.54      1.11
  -11   17   10     -4.48      1.95
  -11   18   10     -0.89      1.64
  -11   19   10     -3.00     -0.81
  -11   20   10     -3.13      4.17
  -11   21   10      0.03     -0.51
  -11   22   10      3.61     -0.35
  -11   23   10      0.20     -2.63
  -10   22   10      2.88     -3.74
   -9   21   10      1.47      1.53
   -8   20   10      6.52      1.73
   -7   19   10     -4.24     -0.46
   -6   18   10     -2.81     -3.67
   -5   17   10      4.60     -2.24
   -4   16   10      2.16      3.50
   -3   15   10      3.08      1.41
   -2   14   10     -4.35      3.82
   -1   13   10     -2.90     -8.03
    0   12   10     -2.48     -5.26
    1   11   10      2.59      5.48
    2   10   10      4.22     -3.53
    3    9   10      2.76      2.47
    4    8   10     -2.54      1.51
    5    7   10      4.13      0.01
    6    6   10      1.40      1.42
  -12    7   10      0.26     -2.28
  -12    8   10     -0.92     -5.21
  -12    9   10      1.90     -4.14
  -12   10   10      3.34     -5.45
  -12   11   10      4.94      2.26
  -12   12   10      4.44     -5.31
  -12   13   10     -2.62      2.24
  -12   14   10     -0.67      2.66
  -12   15   10      3.40      2.10
  -12   16   10      2.17      6.52
  -12   17   10     -1.19     -1.47
  -12   18   10      0.15      3.26
  -12   19   10      3.11      3.47
  -12   20   10     -2.08     -2.09
  -12   21   10     -1.38      3.88
  -12   22   10      3.69      3.36
  -12   23   10      4.84     -2.04
  -12   24   10     -2.85     -3.02
  -12   25   10     -0.31      3.40
  -11   24   10     -0.83     -0.03
  -10   23   10     -1.73      1.48
   -9   22   10     -1.21     -0.93
   -8   21   10      1.91      2.71
   -7   20   10     -1.24      2.90
   -6   19   10      0.28      1.52
   -5   18   10     -2.67      0.21
   -4   17   10     -0.80     -1.04
   -3   16   10      2.81     -1.04
   -2   15   10      1.41      2.61
   -1   14   10     -0.07     -4.86
    0   13   10      1.86     -2.42
    1   12   10     -2.63     -1.30
    2   11   10     -1.44     -4.31
    3   10   10      2.15     -0.86
    4    9   10      4.69      0.74
    5    8   10      0.42     -0.08
    6    7   10      1.45     -6.64
  -13    7   10     -5.47     -5.52
  -13    8   10      1.17     -5.29
  -13    9   10     -1.83     -6.39
  -13   10   10      7.74     -3.76
  -13   11   10      2.68     -1.71
  -13   12   10     -2.95     -0.35
  -13   13   10     -0.91      1.25
  -13   14   10     -2.64     -1.57
  -13   15   10      3.75     -0.06
  -13   16   10     -0.90      7.35
  -13   17   10      1.56      4.25
  -13   18   10      1.25      2.47
  -13   19   10     -1.09      0.17
  -13   20   10      2.02     -1.34
  -13   21   10     -1.30     -0.39
  -13   22   10     -1.34      1.17
  -13   23   10      3.08      3.01
  -13   24   10     -1.97     -4.13
  -13   25   10     -3.54      0.25
  -13   26   10     -3.34      2.39
  -12   26   10     -0.73      5.97
  -11   25   10      0.56      4.74
  -10   24   10      2.60      2.73
   -9   23   10      4.05      1.97
   -8   22   10     -1.03      0.76
   -7   21   10      4.97      6.82
   -6   20   10     -0.65      4.63
   -5   19   10     -0.79      4.34
   -4   18   10      6.11     -1.79
   -3   17   10      1.58      0.43
   -1   15   10     -1.68     -0.06
    0   14   10      2.75     -2.95
    1   13   10     -1.80     -4.65
    2   12   10     -0.14     -4.44
    3   11   10      0.15     -0.53
    4   10   10      2.11      2.29
    5    9   10      3.36     -5.60
    6    8   10      5.64     -6.57
    7    7   10      4.34      1.26
  -14    8   10      2.31     -1.90
  -14    9   10     -2.56     -0.13
  -14   10   10     -1.82     -0.62
  -14   11   10      0.85     -0.16
  -14   12   10      5.48      3.93
  -14   13   10      1.08     -2.81
  -14   14   10     -0.46      2.12
  -14   15   10     -1.37      5.02
  -14   16   10     -0.39      2.77
  -14   17   10      1.32     -6.20
  -14   18   10      0.88      4.84
  -14   19   10     -0.72      6.51
  -14   20   10      1.35      5.68
  -14   21   10     -1.63      0.25
  -14   22   10     -2.27     -5.89
  -14   23   10      0.12     -1.70
  -14   24   10      5.70      4.61
  -14   25   10     -4.66     -1.25
  -14   26   10     -3.74      2.97
  -14   27   10     -7.07      4.41
  -14   28   10     -6.03      6.24
  -14   29   10     -2.64      1.65
  -13   28   10     -2.81      5.98
  -11   26   10     -1.26      2.77
  -10   25   10      0.92     -4.10
   -9   24   10     -2.64      0.65
   -8   23   10      2.36      0.01
   -7   22   10      9.32      2.35
   -6   21   10      0.84      0.17
   -5   20   10      0.08      0.37
   -4   19   10     -0.91      0.00
   -3   18   10      3.56      4.02
   -2   17   10     -0.50      1.60
   -1   16   10     -1.50     -3.24
    1   14   10      2.95      2.52
    2   13   10     -5.41     -1.02
    3   12   10      1.17     -3.79
    4   11   10      4.22     -5.03
    5   10   10     -0.34      3.05
    6    9   10      5.08     -0.75
    7    8   10     -2.96     -0.80
  -15    8   10      2.27      4.01
  -15    9   10     -4.63     -1.45
  -15   10   10      3.66     -7.82
  -15   11   10      6.80     -1.57
  -15   12   10     -2.45      3.79
  -15   13   10     -2.00      0.48
  -15   14   10     -2.19     -2.25
  -15   15   10     -1.29      0.63
  -15   16   10      2.08     -4.37
  -15   17   10      2.00      3.78
  -15   18   10      1.94      5.01
  -15   19   10    -10.23     -0.03
  -15   20   10      2.32      1.34
  -15   21   10      0.08     -0.08
  -15   22   10      0.69     -2.98
  -15   23   10      2.48     -1.08
  -15   24   10      0.54      2.15
  -15   25   10      2.04     -4.33
  -15   26   10     -3.34     -2.70
  -15   27   10     -1.16     -0.90
  -15   28   10     -7.14      5.70
  -15   29   10     -5.14     11.30
  -13   29   10     -3.03    -10.31
  -12   28   10     -2.83     -5.39
  -10   26   10     -4.35      1.64
   -9   25   10     -2.79     -0.91
   -8   24   10     -2.97     -5.38
   -7   23   10     -1.72     -3.02
   -6   22   10     -1.15     -0.78
   -5   21   10      0.42     -4.26
   -4   20   10     -0.18      1.13
   -3   19   10     -1.03      1.83
   -2   18   10     -0.15     -1.94
   -1   17   10      2.05     -2.41
    0   16   10      1.07      1.79
    1   15   10     -1.82      1.29
    2   14   10      2.18      2.67
    3   13   10      7.70     -2.78
    4   12   10     -0.33      3.63
    5   11   10     -0.07     -1.39
    6   10   10      2.61      2.10
    7    9   10     -1.37      6.84
    8    8   10     -2.84      0.05
  -16    9   10      1.56     -4.07
  -16   10   10     -5.91      1.43
  -16   11   10     -0.57      1.31
  -16   12   10     -5.62     -6.77
  -16   14   10      1.00      1.78
  -16   15   10     -4.14      3.14
  -16   16   10     -5.43     -4.21
  -16   17   10     -1.52     -1.22
  -16   18   10      1.08      1.98
  -16   19   10      2.23     -1.38
  -16   20   10     -0.93     -1.90
  -16   21   10     -0.43      1.53
  -16   22   10     -0.15     -3.90
  -16   23   10      2.13     -2.12
  -16   24   10      3.06     -2.69
  -16   25   10      2.24      7.96
  -16   26   10     -3.27      0.57
  -16   27   10      1.25      0.00
  -16   28   10     -1.63      5.44
  -16   29   10     -1.98      6.98
  -12   29   10      0.87     -4.19
  -11   28   10     -5.34     -0.17
   -9   26   10     -7.35     -2.58
   -8   25   10     -3.64     -0.60
   -7   24   10     -4.00     -0.72
   -6   23   10     -3.80      0.02
   -5   22   10      0.14     -3.79
   -4   21   10     -0.88      1.72
   -3   20   10      1.82     -1.68
   -2   19   10     -0.20     -2.88
   -1   18   10     -1.44     -1.66
    0   17   10      0.05     -3.67
    1   16   10     -2.48      0.31
    2   15   10      2.45      1.16
    3   14   10     -1.93      1.21
    4   13   10     -1.43     -4.28
    5   12   10      1.08     -4.91
    6   11   10      3.41      4.10
    7   10   10      3.81      2.06
  -17    9   10     -1.69      7.25
  -17   10   10      0.84     -1.82
  -17   11   10      2.04     -1.62
  -17   12   10      5.39      5.76
  -17   13   10      0.74     -0.85
  -17   14   10     -3.77      3.89
  -17   15   10     -2.44     -2.60
  -17   16   10     -1.78     -1.09
  -17   17   10      2.93     -1.24
  -17   18   10     -5.24      0.41
  -17   19   10     -3.05     -2.43
  -17   20   10      4.04     -9.59
  -17   21   10      2.96     -3.53
  -17   22   10      0.45      0.36
  -17   23   10      2.87     -0.21
  -17   24   10      4.93      1.62
  -17   25   10      4.40      2.42
  -17   26   10      0.26      0.97
  -17   27   10      0.41      0.71
  -17   28   10      6.89      4.45
  -17   29   10      1.01      1.35
  -11   29   10     -2.52     -0.04
  -10   28   10     -4.28      3.78
   -9   27   10     -6.40      3.50
   -8   26   10     -2.87      1.76
   -7   25   10     -2.49      0.77
   -6   24   10     -1.39     -1.93
   -5   23   10     -0.24     -0.01
   -4   22   10     -1.81      1.21
   -3   21   10     -0.96      0.65
   -2   20   10      0.96     -1.08
   -1   19   10      1.55     -0.71
    0   18   10     -1.33     -2.21
    1   17   10     -1.07      0.73
    2   16   10     -0.16     -1.79
    3   15   10     -9.62      2.91
    4   14   10     -4.32     -0.55
    5   13   10      0.77     -2.84
    6   12   10     -1.57     -3.07
    7   11   10     -2.56     -0.15
    8   10   10     -3.38     -4.13
    9    9   10     -0.39     -6.97
  -18   10   10      5.31     -0.66
  -18   12   10      4.32     -2.42
  -18   13   10     -2.88     -0.22
  -18   14   10      0.06      2.84
  -18   15   10      1.76      3.89
  -18   16   10      4.14      1.45
  -18   17   10      0.76     -3.67
  -18   18   10     -0.18     -2.18
  -18   19   10     -2.36     -5.93
  -18   20   10      0.75     -1.02
  -18   21   10     -1.48     -2.14
  -18   22   10      4.52     -5.60
  -18   23   10      3.66      3.03
  -18   24   10      1.82     -0.75
  -18   25   10      2.23     -3.14
  -18   27   10      2.21     -2.00
  -18   28   10      1.05      3.95
  -18   29   10      2.22     -5.45
  -10   29   10     -0.65      1.33
   -9   28   10     -0.38      3.48
   -8   27   10     -1.46      5.03
   -7   26   10      1.71      5.53
   -6   25   10      0.64      2.07
   -5   24   10     -2.04      4.63
   -4   23   10     -1.29      2.83
   -3   22   10     -0.90      0.59
   -2   21   10      0.82      6.93
   -1   20   10     -1.14      0.35
    0   19   10     -2.78     -1.78
    1   18   10      0.44     -3.99
    2   17   10      2.70      0.37
    3   16   10     -1.01      1.32
    4   15   10     -6.10     -3.39
    5   14   10     -2.65      0.54
    6   13   10     -1.77      3.00
    7   12   10     -3.69      0.28
    8   11   10     -2.76     -1.43
    9   10   10     -1.09      2.05
  -19   10   10     -2.39      0.85
  -19   12   10     -1.76      3.31
  -19   13   10     -2.14      8.44
  -19   14   10      4.12     -0.74
  -19   15   10      4.46      3.36
  -19   16   10      0.51     -1.56
  -19   17   10      0.97      0.05
  -19   18   10      0.89      0.29
  -19   19   10     -1.62     -2.30
  -19   20   10     -1.39     -4.49
  -19   21   10     -1.07     -3.58
  -19   22   10      1.99     -3.38
  -19   23   10     -1.98      1.94
  -19   24   10     -1.99      0.10
  -19   25   10      6.05      0.54
  -19   26   10      2.42     -5.99
  -19   27   10      0.98     -1.53
  -19   28   10     -2.17     -5.02
  -19   29   10      3.95      0.83
   -9   29   10     -3.10      0.25
   -8   28   10      0.22      0.82
   -7   27   10      2.49      4.35
   -6   26   10     -0.72      3.80
   -5   25   10      1.35      2.05
   -4   24   10      1.93     -1.19
   -3   23   10      5.98      2.40
   -2   22   10     -0.94      5.15
   -1   21   10     -2.59      4.40
    0   20   10     -0.39      5.14
    1   19   10      2.55     -3.05
    2   18   10      2.04     -1.07
    3   17   10     -3.62     -1.16
    4   16   10     -5.74     -2.26
    5   15   10     -0.50      0.63
    6   14   10      5.06      5.07
    7   13   10     -1.48      0.01
    8   12   10      2.68      1.36
    9   11   10     -0.33      3.04
   10   10   10      0.37     -0.20
  -20   11   10      3.45     -0.37
  -20   13   10      1.25      1.89
  -20   14   10     -3.16     -2.56
  -20   15   10      3.70      0.12
  -20   16   10     -0.46     -3.72
  -20   17   10      2.97     -0.55
  -20   18   10     -5.36      5.59
  -20   19   10      0.58      1.09
  -20   20   10     -3.78     -4.42
  -20   21   10     -6.59     -4.24
  -20   22   10     -4.23      0.79
  -20   23   10      0.87      1.76
  -20   24   10     -2.84      1.73
  -20   25   10     -0.32     -0.77
  -20   26   10      0.90      0.28
  -20   27   10      3.44     -3.73
  -20   28   10      0.04     -2.51
   -7   28   10     -4.24     -0.06
   -6   27   10     -2.10      0.02
   -5   26   10     -0.37     -1.62
   -4   25   10      0.73     -1.33
   -3   24   10     -0.57      2.64
   -2   23   10      2.72      1.03
   -1   22   10      3.35     -0.35
    0   21   10      3.17      2.44
    1   20   10      2.09     -2.09
    2   19   10      0.06      0.77
    3   18   10      1.42      3.95
    4   17   10     -2.89     -2.66
    5   16   10      3.11     -3.35
    6   15   10      2.38     -0.42
    7   14   10      0.23     -1.83
    8   13   10      3.82     -2.54
    9   12   10      1.02      0.41
   10   11   10      0.90      0.12
  -21   12   10      3.21     -2.22
  -21   13   10     -7.16     -5.12
  -21   14   10     -8.88     -2.76
  -21   15   10     -3.79     -1.68
  -21   16   10      0.54      4.03
  -21   17   10      5.86     -3.53
  -21   18   10      1.20     -6.97
  -21   19   10     -1.75     -2.68
  -21   20   10     -2.40      1.57
  -21   21   10     -0.85     -1.98
  -21   22   10     -7.20      2.51
  -21   23   10     -5.35     -1.50
  -21   24   10     -0.30      1.67
  -21   26   10      0.41      6.81
  -21   27   10      0.85     -1.51
  -21   28   10      4.09      5.34
   -6   28   10     -3.53      1.04
   -5   27   10     -3.01     -1.17
   -4   26   10      4.74      2.65
   -3   25   10      3.73     -0.62
   -2   24   10      0.06     -0.25
   -1   23   10     -0.74     -0.80
    0   22   10      2.39     -3.00
    1   21   10      1.03     -2.58
    2   20   10      3.40     -0.52
    3   19   10     -3.60     -1.97
    5   17   10      2.00     -5.99
    6   16   10     -1.16     -6.37
    7   15   10      3.46     -0.32
    8   14   10      0.31      0.17
    9   13   10      1.04      0.94
   10   12   10     -1.19     -0.35
   11   11   10      7.86     -0.42
  -22   12   10      2.27      1.74
  -22   13   10     -0.87     -1.68
  -22   14   10      0.19     -0.77
  -22   15   10     -3.80     -0.43
  -22   16   10      1.52      0.64
  -22   17   10     -0.94     -0.48
  -22   18   10      5.46     -3.35
  -22   19   10     -3.07     -6.65
  -22   20   10      0.80     -3.83
  -22   21   10      2.00      0.61
  -22   22   10     -2.30     -0.47
  -22   23   10     -5.37      3.01
  -22   24   10     -2.29     -3.94
  -22   25   10     -2.40     -1.32
  -22   26   10      2.78      3.28
  -22   27   10      2.84     -1.10
  -22   28   10      4.21      0.27
   -4   27   10     -0.34     -0.03
   -3   26   10      1.47      2.21
   -2   25   10     -0.55      1.08
   -1   24   10     -2.40      0.14
    0   23   10     -0.24     -5.19
    1   22   10      1.73     -2.02
    2   21   10      2.43     -0.33
    3   20   10     -3.84     -2.79
    4   19   10     -1.27     -0.74
    5   18   10     -5.07     -5.54
    6   17   10      2.96     -6.69
    7   16   10      4.95     -0.75
    8   15   10     -0.27     -1.65
    9   14   10      2.24      2.80
   10   13   10      5.10     -2.50
   11   12   10      3.02      0.85
  -23   12   10     -0.62     -1.55
  -23   13   10      5.26      1.79
  -23   14   10      6.70     -2.45
  -23   15   10      0.47     -3.97
  -23   16   10     -2.75     -4.22
  -23   17   10      1.70      3.12
  -23   18   10      7.50      3.15
  -23   19   10      8.43      6.52
  -23   20   10      2.68      0.36
  -23   21   10     -1.70     -2.15
  -23   22   10      2.90     -0.79
  -23   23   10     -2.01     -0.77
  -23   25   10      3.53      0.14
  -23   26   10     -3.49     -4.44
  -23   27   10     -1.58      1.11
   -3   27   10     -0.12      7.96
   -2   26   10      0.29      8.07
   -1   25   10     -2.67      1.33
    0   24   10     -0.44     -2.68
    1   23   10      4.54     -0.66
    2   22   10      0.28     -1.92
    3   21   10     -1.59     -1.25
    4   20   10     -2.65     -1.84
    5   19   10      0.73      2.39
    6   18   10      2.53     -4.40
    7   17   10     -0.31     -1.52
    8   16   10      3.08      2.76
    9   15   10      1.52     -0.21
   10   14   10      2.09      1.62
   11   13   10     -0.65      0.96
   12   12   10      0.83      1.52
  -24   13   10      0.52     -0.78
  -24   14   10      0.28     -3.42
  -24   15   10      4.00     -3.66
  -24   16   10      5.08     -3.89
  -24   17   10      1.50      2.09
  -24   18   10     -2.28      6.42
  -24   19   10      5.62      2.41
  -24   20   10      1.95     -1.66
  -24   21   10     10.61     -4.18
  -24   22   10      2.80      1.89
  -24   24   10     -3.49      2.92
  -24   25   10      0.13     -1.51
  -24   26   10      9.65     -5.03
  -24   27   10      3.03     -3.61
   -1   26   10      1.40      3.77
    0   25   10      0.66      0.26
    1   24   10     -1.37     -2.53
    2   23   10     -0.50     -1.78
    3   22   10     -2.56      1.47
    4   21   10     -0.59      0.83
    5   20   10     -0.57     -0.68
    6   19   10     -1.42     -0.27
    7   18   10      4.70     -1.06
    8   17   10     -1.55      1.31
    9   16   10      3.25      2.76
   10   15   10      2.24      7.60
   11   14   10      6.07      5.71
   12   13   10      0.25      0.43
  -25   13   10     -2.17      1.58
  -25   14   10      0.46      2.48
  -25   15   10      1.75     -3.47
  -25   16   10      3.50     -3.96
  -25   17   10     -0.96     -4.17
  -25   18   10     -1.25      2.86
  -25   19   10     -3.15      9.18
  -25   20   10     -0.63      5.20
  -25   21   10      1.37     -5.07
  -25   22   10     -0.76      0.49
  -25   23   10     -1.88     -1.49
  -25   24   10      0.65      4.85
  -25   25   10     -3.56     -1.62
  -25   26   10      2.20      1.23
    1   25   10     -1.21     -1.05
    2   24   10     -1.34      0.28
    3   23   10     -2.34      3.12
    4   22   10     -3.08      0.34
    5   21   10      1.81      2.19
    6   20   10      1.21      2.05
    7   19   10     -1.22     -0.49
    8   18   10     -2.86      0.40
    9   17   10      1.76      3.03
   10   16   10      1.98      5.16
   11   15   10      3.25      0.92
   12   14   10      2.11      0.21
   13   13   10      1.22     -3.65
  -26   14   10     -1.48     -0.32
  -26   15   10      1.68     -0.65
  -26   16   10      2.19     -0.25
  -26   17   10      1.42      1.68
  -26   18   10     -1.48      2.34
  -26   19   10     -6.35      0.11
  -26   20   10     -0.21     -2.94
  -26   21   10      5.16      2.47
  -26   23   10     -5.22      5.45
  -26   24   10     -0.61      2.32
  -26   25   10     -2.08      4.60
    3   24   10     -1.49      1.86
    4   23   10     -4.24     -2.17
    5   22   10      1.64      1.97
    6   21   10      1.35      3.18
    7   20   10     -1.62      2.53
    8   19   10     -0.26     -0.39
    9   18   10     -2.98      0.29
   10   17   10     -2.20      2.32
   11   16   10     -1.27     -1.94
   12   15   10     -1.43      3.39
   13   14   10     -2.38     -3.45
  -27   14   10     -1.90     -0.21
  -27   15   10     -5.62      4.87
  -27   16   10      1.13      0.92
  -27   17   10      9.56      6.40
  -27   18   10     -0.63      5.49
  -27   19   10      0.72      6.18
  -27   20   10     -4.78     -2.03
  -27   21   10      0.49      0.19
  -27   22   10      3.91      1.41
  -27   23   10      0.08      2.46
  -27   24   10      7.27     -0.09
    6   22   10     -2.87      4.64
    7   21   10     -1.70      1.03
    8   20   10     -2.04     -0.80
    9   19   10     -3.26     -1.17
   10   18   10     -2.40     -1.95
   11   17   10     -1.44      2.07
   12   16   10      0.52      2.52
   13   15   10     -1.26      3.92
   14   14   10     -1.45      4.52
  -28   15   10      2.04      2.00
  -28   16   10      4.25      1.66
  -28   17   10      9.04     11.08
  -28   18   10     10.97      7.39
  -28   19   10      6.36      6.48
  -28   20   10      0.63      3.64
  -28   21   10      3.49     -3.56
  -28   22   10      2.14      3.50
   10   19   10      0.73     -2.08
   11   18   10      0.07      0.40
   12   17   10      4.01      1.39
   13   16   10      4.33      4.35
   14   15   10      5.64      3.77
  -29   15   10      7.18     -6.74
  -29   16   10      4.33     -1.10
  -29   17   10      6.71     -1.06
  -29   18   10      8.44      5.33
  -29   19   10      4.89      1.59
   -4    9    9     -6.24      0.13
   -3    8    9     -4.38      4.51
   -1    6    9      2.44      6.47
   -5    9    9      0.21     -0.97
   -5   10    9      0.67      2.75
   -5   11    9      5.77      3.34
   -4   10    9     10.40      3.35
   -3    9    9      7.36     -4.19
   -2    8    9     -1.72     -2.57
    0    6    9     -1.72     -9.59
    1    5    9      4.83     -6.07
    2    4    9      3.57      8.19
    3    3    9      4.19      0.77
   -6    4    9      1.03     -5.02
   -6    5    9     -6.19     -3.98
   -6    7    9     11.29      3.49
   -6    8    9      2.02    -12.22
   -6    9    9      0.17      1.57
   -6   10    9      0.19      5.29
   -6   11    9     13.05     16.93
   -6   12    9      2.39      1.81
   -6   13    9      9.15      1.54
   -5   12    9     -3.80     -1.56
   -4   11    9     -2.81      7.81
   -3   10    9     -3.30     -1.05
   -2    9    9     -1.05      0.07
    1    6    9     -0.63      2.34
    2    5    9     -9.35     -3.03
    3    4    9     -7.30      3.40
   -7    4    9     -4.59     -3.86
   -7    5    9      2.00     -1.52
   -7    6    9      3.04      2.14
   -7    8    9      2.24     -0.46
   -7    9    9      6.48     -0.25
   -7   10    9      8.00      3.01
   -7   11    9     -2.09      3.59
   -7   12    9      6.91      2.69
   -7   13    9      4.25     -1.91
   -7   14    9     -7.17      2.23
   -7   15    9     -8.38      2.25
   -6   14    9     -2.12     -0.69
   -5   13    9      0.17      5.92
   -4   12    9     -1.26     -1.45
   -3   11    9     -1.17      2.90
   -2   10    9      2.94      0.88
    1    7    9      6.14     -3.80
    2    6    9     11.44     -3.78
    3    5    9     -9.43     -0.90
    4    4    9      1.97      0.74
   -8    5    9     -6.81     -2.83
   -8    6    9      4.77     -0.05
   -8    7    9      5.31      0.00
   -8    8    9     -0.41      9.32
   -8    9    9      7.02      0.46
   -8   10    9     -4.38     -1.15
   -8   11    9      0.38      4.90
   -8   12    9     -0.60     14.83
   -8   13    9     -3.21      0.37
   -8   14    9     -0.82     -2.32
   -8   15    9     -4.22      2.39
   -8   16    9     -0.76      5.15
   -8   17    9     -1.68      3.41
   -7   16    9     -2.45      1.66
   -6   15    9      3.40     -1.64
   -5   14    9     -3.90      3.30
   -4   13    9     -0.26     -6.18
   -3   12    9     -0.13      7.02
   -2   11    9     -0.64     -6.65
   -1   10    9     -1.75     -2.66
    0    9    9      4.39      1.09
    1    8    9      8.75      3.01
    2    7    9      0.60     -2.29
    3    6    9     -5.59     -8.93
    4    5    9    -10.10     -4.88
   -9    5    9      4.59     -3.03
   -9    6    9      6.02      1.44
   -9    7    9      6.54      2.47
   -9    8    9      1.11     -0.38
   -9    9    9     -5.84     -0.68
   -9   10    9     -5.96     -2.01
   -9   11    9      6.26      7.71
   -9   12    9     -4.59      5.47
   -9   13    9     -3.08     -1.31
   -9   14    9      4.77     -0.56
   -9   15    9     -2.94     -7.72
   -9   16    9     -0.20     -2.05
   -9   17    9      2.08     -1.64
   -9   18    9      3.94      3.70
   -9   19    9      0.19     -0.15
   -8   18    9      1.98     -1.84
   -7   17    9      1.69     -7.24
   -6   16    9      1.35      3.95
   -5   15    9     -0.07      1.52
   -4   14    9     -0.21      0.50
   -3   13    9     -4.11     -2.29
   -2   12    9     -0.29     -0.22
   -1   11    9      5.49      1.79
    0   10    9     -4.59      4.80
    1    9    9      0.84     -2.54
    2    8    9      3.13      3.47
    3    7    9      6.39     -1.07
    4    6    9      1.22     -3.79
    5    5    9      4.40      5.63
  -10    6    9     -2.58     -5.67
  -10    7    9      3.87     -0.37
  -10    8    9      2.13     -5.75
  -10    9    9     -9.63     -1.62
  -10   10    9      0.43     -4.13
  -10   11    9      1.41     -3.77
  -10   12    9     -2.88      4.13
  -10   13    9     -0.15     -3.54
  -10   14    9     -1.41      4.30
  -10   15    9      2.06     -6.76
  -10   16    9     -3.39     -1.05
  -10   17    9     -1.18     -2.43
  -10   18    9      1.45     -2.63
  -10   19    9      1.57     -2.00
  -10   20    9      5.68      0.59
  -10   21    9     -0.78     -1.16
   -9   20    9      2.61     -2.73
   -8   19    9     -1.56      2.94
   -7   18    9      0.43      1.41
   -6   17    9      0.12      3.69
   -5   16    9      3.28     -1.24
   -4   15    9     -2.88      1.08
   -3   14    9     -2.10      7.60
   -2   13    9     -0.10      2.25
   -1   12    9     -0.03      3.14
    0   11    9      3.44     -2.70
    1   10    9      0.42     -7.89
    2    9    9      0.09      4.78
    3    8    9      3.11      1.27
    4    7    9      0.10      0.66
    5    6    9      0.10     -7.06
  -11    6    9      7.47     -1.06
  -11    7    9     -3.65      3.57
  -11    8    9     -2.95      2.79
  -11    9    9     -5.99     -0.15
  -11   10    9      0.05     -5.62
  -11   11    9      3.69     -2.04
  -11   12    9      0.64     -0.70
  -11   13    9     10.43     -3.59
  -11   14    9      3.05     -8.51
  -11   15    9     -0.67      2.61
  -11   16    9      1.01     -0.01
  -11   17    9     -3.12     -5.64
  -11   18    9      3.77     -0.06
  -11   19    9      1.60     -1.44
  -11   20    9     -2.31     -0.99
  -11   21    9      2.13      1.54
  -11   22    9     -2.05     -1.94
  -11   23    9     -1.74      2.71
  -10   22    9     -4.39     -0.26
   -9   21    9     -0.21     -1.22
   -8   20    9      4.41      0.45
   -7   19    9      4.93      3.55
   -6   18    9      2.74      0.88
   -5   17    9      1.67      6.84
   -4   16    9      2.04     -2.66
   -3   15    9     -2.99     -2.54
   -2   14    9      0.28      2.16
   -1   13    9      4.96      6.80
    0   12    9      9.40     -3.77
    1   11    9      0.50      3.59
    2   10    9     -3.67      0.83
    3    9    9     -9.27      2.63
    4    8    9     -0.74      4.45
    5    7    9      3.03     -2.93
    6    6    9      2.70      2.20
  -12    7    9      3.57     -5.59
  -12    8    9     -0.76     -0.24
  -12    9    9     -0.93     -1.31
  -12   10    9     -0.02      1.84
  -12   11    9     -0.91      3.17
  -12   12    9      0.84     -1.67
  -12   13    9      3.14      1.81
  -12   14    9      2.49     -1.23
  -12   15    9      0.91     -4.25
  -12   16    9     -1.73     -8.01
  -12   17    9      1.08      0.56
  -12   18    9      1.00     -3.55
  -12   19    9     -5.49      5.36
  -12   20    9      1.19     -0.28
  -12   21    9      0.63      2.92
  -12   22    9     -0.12     -2.60
  -12   23    9     -1.98     -1.17
  -12   24    9      2.43      1.40
  -12   25    9     -0.37     -1.25
  -11   24    9      0.53      3.76
  -10   23    9     -2.37      0.65
   -9   22    9     -0.84      1.44
   -8   21    9      2.50     -1.95
   -7   20    9     -1.93     -1.61
   -6   19    9      4.43     -1.12
   -5   18    9     -1.23     -4.03
   -4   17    9     -0.45     -1.78
   -3   16    9      2.67     -0.68
   -2   15    9     -7.29      1.26
   -1   14    9      1.37     -2.18
    0   13    9      6.83     -0.67
    1   12    9      2.93      5.72
    2   11    9     -0.39     -0.71
    3   10    9     -0.24      7.06
    4    9    9     -8.47      5.81
    5    8    9     -4.72     -1.83
    6    7    9      4.83    -10.40
  -13    7    9     -2.37     -1.41
  -13    8    9     -0.97      0.63
  -13    9    9      1.86     -5.14
  -13   10    9     -2.90      1.30
  -13   11    9     -0.37      5.80
  -13   12    9      1.66      6.24
  -13   13    9     -1.38      8.10
  -13   14    9      1.27      7.39
  -13   15    9     -1.63     -1.62
  -13   16    9      0.78      3.86
  -13   17    9     -1.10     -2.66
  -13   18    9      2.46      1.15
  -13   19    9     -3.45     -1.51
  -13   20    9     -5.42     -2.98
  -13   21    9      0.85     -1.34
  -13   22    9      1.98      1.63
  -13   23    9      2.36     -0.69
  -13   24    9     -3.27     -0.91
  -13   25    9     -0.37     -5.84
  -13   26    9     10.15     -9.71
  -13   27    9      1.20     -8.34
  -12   26    9     -1.21     -2.89
  -11   25    9      0.06     -2.76
  -10   24    9      0.22      1.54
   -9   23    9      3.92     -0.07
   -8   22    9     -2.15     -1.10
   -7   21    9      0.74      0.66
   -6   20    9      0.90      0.33
   -5   19    9     -3.23     -0.79
   -4   18    9      4.38     -0.45
   -3   17    9     -0.22     -0.31
   -2   16    9     -4.01      4.23
   -1   15    9      1.92     -5.75
    0   14    9     -2.36      6.24
    1   13    9      3.56      1.44
    2   12    9     -1.51      0.99
    3   11    9     -1.78      2.94
    4   10    9     -1.28     -5.59
    5    9    9     -1.96      0.10
    6    8    9     -2.03      4.21
    7    7    9     -2.44     -0.64
  -14    8    9     -0.98     -1.64
  -14    9    9      1.33      2.40
  -14   10    9      5.42     -2.17
  -14   11    9     -2.91      3.88
  -14   12    9      1.00      1.41
  -14   13    9      1.14      2.42
  -14   14    9      0.49      6.33
  -14   15    9     -0.62      5.35
  -14   16    9     -1.71      5.26
  -14   17    9     -0.01     -1.14
  -14   18    9      1.28      0.73
  -14   19    9      0.72     -0.19
  -14   20    9     -2.72     -2.62
  -14   21    9     -3.20      0.44
  -14   22    9     -0.85     -2.85
  -14   23    9      2.78     -4.97
  -14   24    9     -0.55     -5.09
  -14   25    9      0.56     -9.37
  -14   26    9     -3.03     -6.78
  -14   27    9     -5.23    -11.49
  -14   28    9      0.21     -7.29
  -14   29    9     -0.93     -2.74
  -13   28    9      7.14     -5.95
  -12   27    9      6.99     -6.34
  -11   26    9     -2.11     -5.29
  -10   25    9     -3.58      0.12
   -9   24    9     -4.47     -0.76
   -8   23    9     -0.52      2.79
   -7   22    9      4.41     -2.52
   -6   21    9     -1.45      2.72
   -5   20    9      0.43     -1.28
   -4   19    9      5.69     -0.55
   -3   18    9      5.05      4.28
   -2   17    9     -0.96     -4.37
   -1   16    9     -3.10      0.34
    0   15    9     -1.17      1.93
    1   14    9     -0.83     -2.36
    2   13    9     -0.27     -3.82
    3   12    9      0.70     -3.04
    4   11    9      1.49      1.41
    5   10    9     -6.23     -2.05
    6    9    9     -0.76      0.40
    7    8    9      6.24     -0.37
  -15    8    9     -3.23     -0.76
  -15    9    9     -4.17      0.22
  -15   10    9     -3.18     -1.07
  -15   11    9      3.65     -1.59
  -15   12    9      0.45     -0.59
  -15   13    9      0.97      6.25
  -15   14    9     -5.21     -0.90
  -15   15    9     -1.80     -1.20
  -15   16    9      3.22     -1.69
  -15   17    9     -3.73      3.39
  -15   18    9      1.57     -4.27
  -15   19    9     -1.55      0.29
  -15   20    9     -0.99     -3.47
  -15   21    9      2.63     -5.87
  -15   22    9      3.37     -1.05
  -15   23    9      1.69      1.12
  -15   24    9     -7.09     -4.53
  -15   25    9     -1.50     -7.10
  -15   26    9      1.83    -11.65
  -15   27    9     -7.15      0.46
  -15   28    9    -10.43      5.32
  -15   29    9     -5.01     -1.43
  -15   30    9      1.50      1.51
  -14   30    9      2.49      2.86
  -13   29    9     -1.20     -5.47
  -12   28    9     -2.66     -6.49
  -11   27    9      1.69     -1.46
  -10   26    9     -4.40     -5.94
   -9   25    9     -2.23     -1.37
   -8   24    9     -1.30      4.01
   -7   23    9     -0.22      1.87
   -6   22    9      1.10      0.43
   -5   21    9      4.75     -1.38
   -4   20    9      1.07      0.55
   -3   19    9     -2.63      7.03
   -2   18    9      3.99     -3.16
   -1   17    9      3.35     -0.91
    0   16    9      1.45     -0.80
    1   15    9     -3.60      3.32
    2   14    9     -0.91     -0.57
    3   13    9      0.72     -2.54
    4   12    9     -3.25     -0.96
    5   11    9      4.48      0.18
    6   10    9     -0.91      2.67
    7    9    9     -5.95      0.51
    8    8    9     -5.90     -4.59
  -16    9    9     -1.79      1.72
  -16   10    9      1.88      2.57
  -16   11    9      0.08      3.00
  -16   12    9     -2.87     -2.43
  -16   13    9      1.16    -10.20
  -16   14    9     -2.47     -0.01
  -16   15    9      1.63      0.28
  -16   16    9     -5.99      8.43
  -16   17    9     -4.03     -6.93
  -16   18    9     -0.82     -5.46
  -16   19    9     -1.67      0.58
  -16   20    9     -6.34     -2.76
  -16   21    9     -1.63     -0.42
  -16   22    9      0.32     -1.88
  -16   23    9      1.61      1.26
  -16   24    9      1.43     -0.54
  -16   25    9     -2.03    -11.34
  -16   26    9     -0.27     -2.64
  -16   27    9      2.49     -0.77
  -16   28    9    -10.46      0.23
  -16   29    9     -8.09      1.28
  -16   30    9      2.39     -1.59
  -13   30    9      4.59     -0.98
  -12   29    9      2.42      0.99
  -11   28    9     -9.57      0.71
  -10   27    9    -11.09     -2.22
   -9   26    9     -2.03     -4.42
   -8   25    9      1.33     -1.67
   -7   24    9      0.32     -1.65
   -6   23    9      4.27     -3.47
   -5   22    9     -2.49      0.16
   -4   21    9      1.89      0.44
   -3   20    9      1.12      1.41
   -2   19    9      3.41      0.87
   -1   18    9      4.02      1.26
    0   17    9      4.45      3.87
    1   16    9      3.33      0.98
    2   15    9     -1.10      2.06
    3   14    9      1.84     -5.53
    4   13    9     -2.21      1.06
    5   12    9      5.84      2.87
    6   11    9     -2.37     -2.13
    7   10    9     -5.17      3.72
    8    9    9      1.31      0.14
  -17    9    9     -3.20      1.27
  -17   10    9      3.22      2.60
  -17   11    9     -0.96     -5.85
  -17   12    9     -1.77     -4.29
  -17   13    9     -0.22      0.35
  -17   14    9     -4.04      0.21
  -17   15    9     -1.30     -2.44
  -17   16    9     -3.58     -0.66
  -17   17    9     -0.47      1.91
  -17   18    9      1.74      1.78
  -17   19    9     -0.83      3.33
  -17   20    9      0.28      1.17
  -17   21    9     -2.51     -0.51
  -17   22    9     -0.18      3.85
  -17   23    9     -2.01      3.06
  -17   24    9      0.11     -3.07
  -17   25    9      2.69     -4.39
  -17   26    9      0.40     -3.68
  -17   27    9      3.27      1.51
  -17   29    9     -5.53      2.10
  -17   30    9      0.45      0.04
  -12   30    9      2.04     -3.42
  -11   29    9     -5.91     -0.70
  -10   28    9     -4.24     -2.11
   -9   27    9     -5.04     -7.15
   -8   26    9     -1.65      0.71
   -7   25    9     -2.07     -3.17
   -6   24    9      2.62     -0.66
   -5   23    9      0.42     -6.02
   -4   22    9     -0.14     -2.55
   -3   21    9     -0.66     -2.78
   -2   20    9     -3.73      1.17
   -1   19    9      3.59      2.20
    0   18    9      6.09     -2.36
    1   17    9      4.40      3.83
    2   16    9     -2.17      2.40
    3   15    9     -2.78     -0.26
    4   14    9      2.13      1.29
    5   13    9     -1.09     -3.56
    6   12    9      2.42      5.57
    7   11    9      0.00     -2.77
    8   10    9     -0.90      3.59
    9    9    9      2.71      0.77
  -18   10    9     -1.45      0.93
  -18   11    9      5.43      3.53
  -18   12    9      0.08     -3.59
  -18   13    9     -3.61      1.92
  -18   14    9      1.25     -1.69
  -18   15    9      1.89      1.49
  -18   16    9      4.01     -3.78
  -18   17    9     -4.57     -2.78
  -18   18    9      1.09      1.03
  -18   19    9     -2.14      1.62
  -18   20    9      1.20     -2.18
  -18   21    9      4.72     -0.25
  -18   22    9      3.51     -1.01
  -18   23    9      0.83      0.34
  -18   24    9      0.81     -2.43
  -18   25    9      0.43     -1.24
  -18   26    9      5.78     -8.56
  -18   27    9      8.08      1.84
  -18   29    9     -1.32      7.11
  -18   30    9     -0.87      0.89
  -11   30    9     -3.70     -3.80
  -10   29    9     -5.97     -9.18
   -9   28    9     -2.92     -6.76
   -8   27    9     -2.22     -5.79
   -7   26    9      1.00      2.06
   -6   25    9     -0.45      0.24
   -5   24    9      1.07     -0.42
   -4   23    9     -2.64     -5.87
   -3   22    9     -0.02     -2.37
   -2   21    9     -1.12      0.89
   -1   20    9     -2.08     -2.56
    0   19    9      0.40     -3.09
    1   18    9      0.59      1.33
    2   17    9     -0.72      2.31
    3   16    9      0.38      0.21
    4   15    9      5.39     -3.35
    5   14    9      1.35      2.70
    6   13    9      0.94     -1.46
    7   12    9     -0.03     -5.52
    8   11    9     -0.32      0.84
    9   10    9     -0.08      8.41
  -19   10    9      1.30      3.89
  -19   11    9      0.95     -2.52
  -19   12    9      1.69     -4.67
  -19   13    9      0.01     -4.08
  -19   14    9     -3.22      0.08
  -19   15    9      2.56     -1.89
  -19   16    9     -2.31      0.24
  -19   17    9      2.56     -1.48
  -19   18    9     -5.69      0.44
  -19   19    9     -1.17     -5.53
  -19   20    9      2.06      3.38
  -19   21    9      3.12      1.47
  -19   22    9     -2.63     -1.35
  -19   23    9      0.24     -0.99
  -19   24    9      1.01     -7.26
  -19   25    9      7.56     -7.06
  -19   26    9      4.30     -3.40
  -19   27    9     -0.18     -6.81
  -19   28    9      1.54      6.53
  -19   29    9      0.51      2.76
  -19   30    9      5.76      1.22
  -10   30    9      0.40     -0.02
   -9   29    9     -2.03     -3.53
   -7   27    9     -2.48      2.11
   -6   26    9      2.34      0.10
   -5   25    9      2.70      3.26
   -4   24    9      1.60     -3.66
   -3   23    9      0.19     -3.20
   -2   22    9      0.53     -2.39
   -1   21    9      0.32     -3.61
    0   20    9     -0.33     -2.03
    1   19    9     -2.06      0.46
    2   18    9     -2.73      0.34
    3   17    9     -1.80     -0.01
    4   16    9      4.75      0.66
    5   15    9     -4.61     -6.69
    6   14    9     -4.49     -9.33
    7   13    9     -3.99     -1.13
    8   12    9      2.76      5.17
    9   11    9     -1.33      3.66
   10   10    9     -3.83      2.73
  -20   11    9     -4.11     -0.75
  -20   12    9     -0.79      0.26
  -20   13    9     -5.61     -2.16
  -20   14    9     -4.02     -1.53
  -20   15    9     -3.61      5.02
  -20   16    9     -3.49      2.60
  -20   17    9      0.91     -2.37
  -20   18    9     -2.39      1.39
  -20   19    9      1.09     -0.36
  -20   20    9     -4.79     -0.45
  -20   21    9     -1.28     -0.79
  -20   22    9      5.21      2.98
  -20   23    9      6.48      0.53
  -20   24    9      0.11      2.03
  -20   25    9     -3.38     -9.07
  -20   26    9     -4.03     -3.84
  -20   28    9     -3.07      4.13
  -20   29    9     -6.02      1.67
  -20   30    9      1.58     -0.20
   -9   30    9      4.77     -0.09
   -8   29    9      3.62     -0.71
   -7   28    9     -0.55     -1.19
   -6   27    9     -0.73      1.92
   -5   26    9     -0.35     -2.21
   -4   25    9      2.65     -1.30
   -3   24    9      2.34     -2.07
   -2   23    9      0.96     -0.45
   -1   22    9     -0.25     -3.45
    0   21    9     -1.37      0.29
    1   20    9     -2.16     -0.96
    2   19    9     -0.71     -0.24
    3   18    9      2.31      2.43
    4   17    9     -2.72      2.89
    5   16    9     -3.34     -2.26
    6   15    9     -4.36     -3.75
    7   14    9     -3.52     -3.22
    8   13    9     -3.42      1.80
    9   12    9     -2.75      1.32
   10   11    9     -2.80      0.64
  -21   11    9     -3.46     -3.87
  -21   12    9     -2.64      3.66
  -21   13    9     -3.47      4.85
  -21   14    9      3.44     -0.09
  -21   15    9     -3.10      3.02
  -21   16    9     -2.53      1.24
  -21   17    9     -6.59      2.01
  -21   18    9      0.61      0.08
  -21   19    9     -6.95      1.48
  -21   20    9      2.08      2.45
  -21   21    9     -7.50      6.55
  -21   22    9     -5.51     -1.72
  -21   23    9     -0.53     -5.60
  -21   24    9     -2.18      0.30
  -21   25    9      0.87     -1.58
  -21   26    9      1.38      0.26
  -21   27    9     -9.11      1.18
  -21   28    9     -5.09      0.20
  -21   29    9    -10.24     -1.60
  -21   30    9     -0.65     -4.84
   -7   29    9      1.42     -2.64
   -6   28    9     -4.15     -0.02
   -5   27    9     -0.40     -2.52
   -4   26    9      1.51      1.28
   -3   25    9      3.06      2.15
   -2   24    9     -1.32      1.91
    0   22    9      2.81      1.67
    1   21    9     -2.08     -1.77
    2   20    9     -7.83      0.40
    3   19    9     -0.41      4.53
    4   18    9     -1.44     -1.27
    5   17    9      0.98      1.34
    6   16    9     -0.90     -5.57
    7   15    9     -0.57      0.07
    8   14    9     -5.24     -3.00
    9   13    9     -5.53     -0.12
   10   12    9     -2.06      1.32
   11   11    9      0.27      1.95
  -22   12    9      1.77     -0.59
  -22   13    9     -1.40     -1.92
  -22   14    9     -2.51     -2.39
  -22   15    9      4.78     -1.59
  -22   16    9     -0.80      3.78
  -22   17    9     -1.76      2.05
  -22   18    9     -1.39      1.54
  -22   19    9     -2.79     -1.56
  -22   20    9     -0.08     -2.34
  -22   21    9     -3.35      2.80
  -22   22    9     -6.24      0.08
  -22   23    9     -6.53      6.12
  -22   24    9     -6.76      2.75
  -22   25    9     -9.52     -5.18
  -22   26    9     -3.76     -6.10
  -22   27    9      3.44      1.09
  -22   28    9     -5.33      4.94
  -22   29    9     -8.48      2.80
   -6   29    9     -0.96      0.00
   -5   28    9     -0.74     -4.80
   -4   27    9      0.37     -3.77
   -3   26    9     -1.84      3.12
   -2   25    9      2.26     -0.07
   -1   24    9      1.84     -0.84
    0   23    9      2.14     -0.99
    1   22    9     -2.18      3.74
    2   21    9     -2.10      1.33
    3   20    9     -4.62      0.97
    4   19    9     -2.62      5.01
    5   18    9     -0.83      3.06
    6   17    9     -1.14     -1.16
    7   16    9     -0.97     -0.71
    8   15    9     -5.34     -0.60
    9   14    9      0.17     -0.75
   10   13    9      3.81     -0.91
   11   12    9      1.16      1.85
  -23   12    9      3.58     -1.97
  -23   13    9     -0.21      0.11
  -23   14    9     -4.34     -2.36
  -23   15    9      5.79     -2.05
  -23   16    9     -0.84      0.43
  -23   17    9      3.05     -1.95
  -23   18    9      0.17     -1.20
  -23   19    9      4.95     -2.10
  -23   20    9     -0.99     -1.76
  -23   21    9     -0.45     -4.60
  -23   22    9     -2.79     -1.97
  -23   23    9     -1.49     -5.08
  -23   24    9     -3.81     -4.44
  -23   25    9     -5.61     -2.17
  -23   26    9     -4.78     -5.56
  -23   27    9     -4.24     -1.01
  -23   28    9     -2.19     -3.27
  -23   29    9      2.49      0.55
   -5   29    9     -2.73     -0.42
   -4   28    9      1.55     -3.72
   -3   27    9     -3.30     -2.91
   -2   26    9     -3.65      1.99
   -1   25    9     -7.34      1.29
    0   24    9     -1.85     -0.90
    1   23    9     -2.07     -2.26
    2   22    9     -0.95      1.40
    3   21    9     -2.78      0.36
    4   20    9     -0.79      4.67
    5   19    9     -0.42      0.77
    6   18    9     -0.72      2.85
    7   17    9      1.18      1.44
    8   16    9     -1.18      0.44
    9   15    9     -0.79     -0.75
   10   14    9      1.71     -0.31
   11   13    9      1.11     -1.63
   12   12    9      2.61     -1.91
  -24   13    9      0.82      1.61
  -24   14    9      1.01     -0.36
  -24   15    9     -1.91     -2.29
  -24   16    9      4.89      1.58
  -24   17    9      2.77     -2.76
  -24   18    9      1.41     -1.24
  -24   19    9      7.41      0.14
  -24   20    9      6.96     -0.03
  -24   21    9      9.29     -5.94
  -24   22    9      3.65     -1.90
  -24   23    9    -10.09     -4.46
  -24   24    9     -2.94     -5.08
  -24   26    9     -3.34     -7.65
  -24   27    9     -9.38    -10.90
  -24   28    9     -3.93     -5.64
   -2   27    9     -1.32      2.38
   -1   26    9     -3.31      1.12
    0   25    9     -6.52     -0.38
    1   24    9     -0.29     -0.83
    2   23    9     -1.94     -2.25
    3   22    9     -3.37     -0.05
    4   21    9     -5.80      0.49
    5   20    9     -1.55     -0.30
    6   19    9      3.89      1.10
    7   18    9     -1.41     -2.65
    8   17    9      0.02      2.06
    9   16    9     -1.49     -0.41
   10   15    9      1.09      0.58
   11   14    9      2.10      1.43
   12   13    9     -1.39     -2.87
  -25   13    9      2.63      1.95
  -25   14    9      3.98      0.65
  -25   15    9     -0.73      0.97
  -25   16    9     -0.32     -3.43
  -25   17    9     -4.82     -0.93
  -25   18    9      6.84     -5.74
  -25   19    9     11.27     -0.16
  -25   20    9     14.52      6.53
  -25   21    9      3.93      1.40
  -25   22    9      4.34      0.56
  -25   23    9     -2.64     -3.22
  -25   24    9     -3.00      1.33
  -25   25    9      1.30      7.41
  -25   26    9     -5.38      1.99
  -25   27    9    -11.14     -3.61
  -25   28    9     -6.71     -7.29
   -1   27    9     -1.51      1.47
    0   26    9     -2.73     -4.39
    1   25    9     -2.89     -3.52
    2   24    9     -2.30     -0.97
    3   23    9     -2.94      1.59
    4   22    9     -2.66     -1.39
    5   21    9     -1.91     -2.20
    6   20    9     -4.13      4.88
    7   19    9     -0.36     -0.52
    8   18    9      3.56     -2.56
    9   17    9     -0.70      1.47
   10   16    9     -3.92      2.37
   11   15    9     -3.24     -0.47
   12   14    9      4.57     -1.53
   13   13    9      2.91     -2.15
  -26   14    9      1.13     -1.86
  -26   15    9      4.55      3.30
  -26   16    9     -1.32     -5.45
  -26   17    9     -7.66      1.91
  -26   18    9     -1.96     -1.78
  -26   19    9     12.13      1.71
  -26   20    9      9.14      8.87
  -26   21    9      5.04      4.98
  -26   22    9      5.31      0.80
  -26   24    9      0.67     -1.61
  -26   25    9     -1.47      9.74
  -26   26    9     -2.86      4.05
  -26   27    9      4.08      0.32
    1   26    9     -4.43     -1.93
    2   25    9      0.69     -0.33
    3   24    9      1.85      1.19
    4   23    9      1.74     -0.15
    5   22    9     -2.23      1.47
    6   21    9     -3.13      0.88
    7   20    9     -3.09     -0.70
    8   19    9      3.50     -0.61
    9   18    9      2.32      2.63
   10   17    9     -2.27      1.35
   11   16    9      0.55     -0.40
   12   15    9     -0.26     -0.38
   13   14    9      1.27     -4.39
  -27   14    9      4.15     -5.14
  -27   15    9      3.62      1.19
  -27   16    9     -0.94      3.02
  -27   17    9      1.20     -2.07
  -27   18    9     -4.66     -4.93
  -27   19    9      8.76      3.61
  -27   20    9      5.40      7.82
  -27   21    9      4.78     -0.11
  -27   22    9      6.01     -0.53
  -27   23    9     -0.56      3.41
  -27   24    9      3.08      4.02
  -27   25    9     -0.27      1.12
  -27   26    9     -5.27     -0.20
    3   25    9      0.57      1.35
    4   24    9     -0.05      0.04
    5   23    9      1.86      2.09
    6   22    9      2.46     -2.15
    7   21    9     -5.16      1.79
    8   20    9     -0.72     -1.60
    9   19    9      0.61     -1.35
   10   18    9      1.46     -3.50
   11   17    9     -0.28     -4.47
   12   16    9     -0.10     -0.98
   13   15    9      6.25      1.22
   14   14    9      0.22     -1.98
  -28   15    9      1.63     -2.55
  -28   16    9     -3.98     -0.45
  -28   17    9     -0.37     -2.50
  -28   18    9     -3.11     -0.10
  -28   19    9     -2.20     -1.01
  -28   20    9     -1.60      2.79
  -28   21    9      2.97     -3.90
  -28   22    9      3.49      2.92
  -28   23    9     -0.88     -3.47
  -28   24    9     -2.62      0.23
  -28   25    9     -0.50      2.94
    6   23    9     -1.05      2.09
    7   22    9      0.15     -0.64
    8   21    9     -1.46     -4.48
    9   20    9      0.51     -2.40
   10   19    9     -0.64     -1.17
   11   18    9     -0.57      3.09
   12   17    9      2.93     -2.46
   13   16    9      1.01      0.29
   14   15    9      1.34      2.64
  -29   15    9      1.48     -0.13
  -29   16    9     -3.82      5.49
  -29   17    9     -4.78     -1.64
  -29   18    9     -5.35      2.44
  -29   19    9     -2.33     -1.21
  -29   20    9      1.91      2.47
  -29   21    9      3.51      6.46
  -29   22    9      2.50      2.47
  -29   23    9      0.01      0.18
    9   21    9      1.92     -2.10
   10   20    9      3.25     -0.53
   11   19    9      1.15      1.21
   12   18    9      3.23     -0.65
   13   17    9      2.06      0.29
   14   16    9     -0.80      1.79
   15   15    9     -2.64      0.05
  -30   16    9     -1.95      2.48
  -30   17    9     -0.39     -1.74
  -30   18    9      0.91      0.94
  -30   19    9     -3.88     -3.29
  -30   20    9      1.98     -4.27
  -30   21    9      0.82      2.83
   -4    7    8      3.69     -2.44
   -4    8    8    -17.85    -11.47
   -4    9    8     -0.55      5.32
   -3    8    8      5.25      6.69
   -5    7    8     -5.76     10.65
   -5    8    8     -5.69     12.77
   -5    9    8     -3.22     -0.17
   -5   10    8     -4.29      1.88
   -5   11    8     11.24      8.17
   -4   10    8      5.13      4.61
   -3    9    8     -0.97      6.77
   -2    8    8      8.88     -0.67
    0    6    8      4.88     -4.33
    1    5    8     -4.00      4.37
    2    4    8     -0.90      0.81
    3    3    8     -3.59     -5.69
   -6    4    8     -5.09     -0.14
   -6    6    8      1.32     -8.08
   -6    7    8      7.02      7.09
   -6    8    8     -3.11     -0.02
   -6    9    8     -4.42     -7.30
   -6   10    8      1.42      4.25
   -6   11    8      0.52      8.75
   -6   12    8      4.05     11.88
   -6   13    8     -0.04     -4.10
   -5   12    8      3.47      0.48
   -4   11    8     -4.05     10.46
   -3   10    8      2.15     -3.30
   -2    9    8      0.83      1.96
   -1    8    8     -9.27      4.34
    1    6    8      4.26     -9.44
    2    5    8     11.67     -4.77
    3    4    8     -6.41     10.52
   -7    4    8      0.39     -5.43
   -7    5    8      9.72      0.94
   -7    6    8      7.30     -2.69
   -7    7    8     -5.35     -1.19
   -7    8    8     -9.13     -4.10
   -7    9    8     -0.04      1.54
   -7   10    8     -3.19      5.08
   -7   11    8     -0.93      3.60
   -7   12    8      0.77      8.63
   -7   13    8      4.53      4.17
   -7   14    8      8.41     -0.26
   -7   15    8     -4.55     -1.81
   -6   14    8     -3.47      0.43
   -5   13    8      4.59      0.33
   -4   12    8     -3.56     -1.18
   -3   11    8     -1.54     -4.93
   -2   10    8    -14.83     14.32
   -1    9    8      1.08     -8.22
    0    8    8      3.86     -0.20
    1    7    8      5.01     11.36
    2    6    8     -5.83      7.24
    3    5    8     -3.50    -12.02
    4    4    8     -0.84     -4.59
   -8    5    8     -9.17      2.40
   -8    6    8     -7.08      6.60
   -8    7    8      7.22     -6.00
   -8    8    8      5.59     -3.19
   -8    9    8     -2.19     -1.45
   -8   10    8     -5.15      1.70
   -8   11    8      2.13     -6.47
   -8   12    8     -2.44      4.25
   -8   13    8      3.14     -0.09
   -8   14    8      2.19      1.59
   -8   15    8     -1.35     -3.95
   -8   16    8      3.68     -5.97
   -8   17    8     -5.67      4.83
   -7   16    8     -0.07     -1.32
   -6   15    8     -0.40     -2.07
   -5   14    8     -0.71      1.58
   -4   13    8     -1.98     -3.27
   -3   12    8     -1.14     -3.07
   -2   11    8     -1.19      1.03
   -1   10    8      0.82      3.36
    0    9    8      3.99      7.41
    1    8    8     -2.18     -5.53
    2    7    8      1.04     -4.12
    3    6    8     -1.96      1.37
    4    5    8     -7.18     -0.33
   -9    5    8     -2.99      5.94
   -9    6    8      4.67     -0.81
   -9    7    8     -3.24     -3.82
   -9    8    8    -12.34     -4.26
   -9    9    8     -3.91     -5.89
   -9   10    8     -3.23     -0.49
   -9   11    8      4.76      4.85
   -9   12    8     -2.93     -0.13
   -9   13    8      0.70     -8.33
   -9   14    8      1.80      6.81
   -9   15    8      3.63     -4.27
   -9   16    8      1.60      4.33
   -9   17    8     -0.33      0.05
   -9   18    8     -3.29     -0.28
   -9   19    8      4.85     -1.39
   -8   18    8     -6.41      2.51
   -7   17    8     -1.63      0.16
   -6   16    8      4.13     -1.10
   -5   15    8      4.34      3.13
   -4   14    8      3.83     -2.92
   -3   13    8     -3.37      2.22
   -2   12    8     -3.34      9.06
   -1   11    8     -4.40      1.70
    0   10    8      2.34      0.78
    1    9    8      4.51     -0.59
    2    8    8     -7.73     -4.89
    3    7    8    -12.42      2.82
    4    6    8      4.46     -7.58
    5    5    8      7.88      1.81
  -10    6    8     -3.90      8.44
  -10    7    8     -7.89      3.68
  -10    8    8     -4.26     -2.49
  -10    9    8     -4.52     -3.34
  -10   10    8      0.68     -6.33
  -10   11    8     -2.63     10.63
  -10   12    8      0.88     -0.80
  -10   13    8      5.01      0.94
  -10   14    8      1.30     -2.54
  -10   15    8     -0.15     -2.39
  -10   16    8      5.56     -9.74
  -10   17    8     -1.39     -7.36
  -10   18    8      0.48     -3.01
  -10   19    8     -4.11      0.53
  -10   20    8      1.17     -3.34
  -10   21    8      0.43     -5.06
   -9   20    8     -2.24     -1.23
   -8   19    8     -1.53     -5.80
   -7   18    8     -2.35     -3.95
   -6   17    8     -0.62      4.54
   -5   16    8      0.11      1.64
   -4   15    8      1.69      0.98
   -3   14    8      3.08      0.06
   -2   13    8     -0.96     -0.11
   -1   12    8     -4.47      8.40
    0   11    8      4.22      4.39
    1   10    8     -3.18     -3.08
    2    9    8     -2.06      1.39
    3    8    8      5.46     -3.30
    4    7    8     -0.82     -8.58
    5    6    8      2.77     -8.15
  -11    6    8      5.86      6.29
  -11    7    8      8.44      9.77
  -11    8    8     -0.83      1.16
  -11    9    8      0.72    -12.25
  -11   10    8      2.71     -4.52
  -11   11    8     -3.16      4.36
  -11   12    8     -0.08      3.45
  -11   13    8     -1.46      1.81
  -11   14    8      4.40     -2.73
  -11   15    8     -1.22     -1.42
  -11   16    8      2.65     -1.51
  -11   17    8     -3.90     -4.01
  -11   18    8     -7.73     -4.51
  -11   19    8     -2.23      1.78
  -11   20    8      4.34     -6.43
  -11   21    8     -2.24     -3.48
  -11   22    8     -2.34      1.37
  -11   23    8     -1.57      0.28
  -10   22    8      3.10     -0.06
   -9   21    8     -0.38      0.69
   -8   20    8     -0.40     -0.07
   -7   19    8      1.36     -0.67
   -6   18    8     -0.58      1.27
   -5   17    8      1.22      3.01
   -4   16    8      3.08      4.77
   -3   15    8      0.59     -1.76
   -2   14    8      2.75      2.32
   -1   13    8     -7.17     -4.08
    0   12    8      2.00      1.07
    1   11    8      4.26      3.71
    2   10    8      0.30      1.59
    3    9    8      3.28     -5.07
    4    8    8     -3.98      0.01
    5    7    8    -11.34     -5.16
    6    6    8     -5.03     -7.25
  -12    7    8      2.53      3.47
  -12    8    8     -1.97     -8.34
  -12    9    8     -0.15      0.15
  -12   10    8      2.62      2.19
  -12   11    8      5.10     -9.48
  -12   12    8      2.37      7.42
  -12   13    8      3.15     -1.53
  -12   14    8     -1.81     -4.16
  -12   15    8      6.15     -8.04
  -12   16    8      1.96     -1.04
  -12   17    8      2.70      6.20
  -12   18    8      0.81     -0.28
  -12   19    8     -3.93     -1.53
  -12   20    8      0.75     -3.01
  -12   21    8      7.08     -0.69
  -12   22    8     -0.36      0.19
  -12   23    8     -1.27     -2.00
  -12   24    8     -3.18      1.91
  -12   25    8      2.66     -2.03
  -11   24    8     -0.18     -2.17
  -10   23    8     -0.02      2.30
   -9   22    8     -0.18     -1.07
   -8   21    8      4.56     -0.57
   -7   20    8      5.27      2.59
   -6   19    8     -1.23     -2.11
   -5   18    8      0.51     -8.31
   -4   17    8     -0.09      2.48
   -3   16    8      5.81      0.78
   -2   15    8      2.06     -0.87
   -1   14    8      1.79     -2.15
    0   13    8      2.35     -4.02
    1   12    8     -4.82     10.39
    2   11    8     -1.89     -4.08
    3   10    8     -6.38     -1.02
    4    9    8      0.67      2.21
    5    8    8     -0.22     -4.32
    6    7    8      2.66      1.35
  -13    7    8     -0.13     -1.30
  -13    8    8      4.74      0.69
  -13    9    8      2.78      4.00
  -13   10    8     -4.54     -4.32
  -13   11    8     -3.82     -1.51
  -13   12    8      3.57      0.92
  -13   13    8     -4.36     -1.65
  -13   14    8      5.42     -6.13
  -13   15    8     -1.78     -6.41
  -13   16    8      1.12     -1.53
  -13   17    8      0.49      0.49
  -13   18    8      2.40      3.46
  -13   19    8      1.23     -2.58
  -13   20    8      1.99      0.90
  -13   21    8      9.73      1.78
  -13   22    8      0.47     -4.98
  -13   23    8      0.74      0.52
  -13   24    8      0.66     -1.78
  -13   25    8     -3.48     -2.09
  -13   26    8      0.19     -1.02
  -13   27    8      4.71     -5.02
  -12   26    8      1.03     -2.18
  -11   25    8     -0.95     -1.29
  -10   24    8     -2.91     -2.49
   -9   23    8     -1.30      1.71
   -8   22    8      0.84      2.87
   -7   21    8     -2.05      2.11
   -6   20    8     -1.81     -2.70
   -5   19    8      1.72     -0.48
   -4   18    8     -1.51      1.49
   -3   17    8      3.03      0.86
   -2   16    8      3.00      3.68
   -1   15    8      0.88      6.08
    0   14    8     -1.85     -0.62
    1   13    8     -4.86      4.98
    2   12    8     -3.31     -0.60
    3   11    8     -5.62     -0.84
    4   10    8      3.00      0.35
    5    9    8     -2.22      0.20
    6    8    8     -0.85     -3.18
    7    7    8     10.71     -4.21
  -14    8    8      3.19     -1.66
  -14    9    8     -1.18     -3.39
  -14   10    8     -2.35     -0.60
  -14   11    8      0.97     -0.24
  -14   12    8     -5.87      7.42
  -14   13    8     -3.59      0.48
  -14   14    8     -0.86     -1.17
  -14   15    8      2.37      1.54
  -14   16    8      4.10      2.42
  -14   17    8     -0.71      4.21
  -14   18    8      1.39     -4.99
  -14   19    8      4.25      3.82
  -14   20    8      5.63     -0.36
  -14   21    8      0.07      1.22
  -14   22    8      3.68      3.20
  -14   23    8      1.12     -5.46
  -14   24    8      1.41      2.44
  -14   25    8      1.06     -0.37
  -14   26    8     -2.58      1.69
  -14   27    8      2.25     -1.75
  -14   28    8      3.29      1.49
  -14   29    8     -3.93      2.00
  -13   28    8     -0.85     -1.37
  -12   27    8      0.83     -0.35
  -11   26    8      2.95      1.39
  -10   25    8     -1.75      4.69
   -9   24    8     -1.01      2.87
   -8   23    8     -5.30     -0.47
   -7   22    8     -1.23      0.06
   -6   21    8      2.41     -0.78
   -5   20    8     -1.88      3.74
   -4   19    8      2.40      1.46
   -3   18    8      0.27      0.83
   -2   17    8      4.43      5.38
   -1   16    8      4.03      3.71
    0   15    8      1.47      9.13
    1   14    8      1.43     -0.85
    2   13    8     -5.50     -0.57
    3   12    8      1.57     -5.03
    4   11    8     -4.31     -0.82
    5   10    8      3.53      0.53
    6    9    8      4.69     -9.41
    7    8    8      3.74      8.75
  -15    8    8     -1.16      7.07
  -15    9    8      1.20     -0.17
  -15   10    8     -8.59     -2.20
  -15   11    8      9.59     -0.45
  -15   12    8     -0.15     -2.08
  -15   13    8      5.23      6.14
  -15   14    8     -2.93     -0.90
  -15   15    8     -0.94     -3.33
  -15   16    8      1.05     -1.09
  -15   17    8      1.85     -0.57
  -15   18    8      2.74      6.52
  -15   19    8      2.11      3.54
  -15   20    8     -2.78     -2.29
  -15   21    8      7.02      2.22
  -15   22    8     -2.98      3.58
  -15   23    8      0.26      0.46
  -15   24    8     -0.74     -4.63
  -15   25    8      3.93     -0.70
  -15   26    8      2.38      2.02
  -15   27    8      0.17      0.64
  -15   28    8     -1.06      3.60
  -15   29    8     -1.37     -3.08
  -15   30    8      0.53     -2.89
  -15   31    8      4.13     -4.18
  -14   30    8     -1.01     -1.66
  -13   29    8     -6.08      3.63
  -12   28    8      4.70      0.58
  -11   27    8     -0.83      7.90
  -10   26    8      3.06      2.90
   -9   25    8     -3.68      2.51
   -8   24    8      0.16      4.27
   -7   23    8     -2.08     -1.92
   -6   22    8      0.97      0.90
   -5   21    8     -1.64     -1.55
   -4   20    8     -3.31     -1.37
   -3   19    8      0.54      2.77
   -2   18    8      4.40      1.04
   -1   17    8      0.10     -0.49
    0   16    8     -4.00      2.92
    1   15    8      1.06     -0.49
    2   14    8      2.22     -0.88
    3   13    8     -2.43      0.54
    4   12    8     -4.73     -1.91
    5   11    8     -4.99      0.41
    6   10    8      7.85      0.26
    7    9    8     -1.23     -3.31
    8    8    8     -2.35      1.63
  -16    9    8      0.07     10.53
  -16   10    8     -1.77     -1.94
  -16   11    8     -0.88      2.77
  -16   12    8      5.27      0.16
  -16   13    8     -1.50     -5.14
  -16   14    8     -0.35     -2.35
  -16   15    8      1.77     -3.82
  -16   16    8      0.87      0.58
  -16   17    8     -3.10      1.04
  -16   18    8     -2.25     -0.47
  -16   19    8     -2.64     -0.25
  -16   20    8      1.99      1.71
  -16   21    8      3.20      0.92
  -16   22    8     -1.49      2.97
  -16   23    8     -4.43      0.53
  -16   24    8      2.47     -4.20
  -16   25    8     -2.11      0.59
  -16   26    8      0.30     -2.99
  -16   27    8      0.74      7.40
  -16   28    8      2.36      6.59
  -16   29    8      1.06      5.87
  -16   30    8     -4.52      2.43
  -16   31    8      1.32      1.55
  -16   32    8      4.06     -2.84
  -14   31    8      1.55     -3.87
  -12   29    8      5.37      1.08
  -11   28    8     -0.14      5.81
  -10   27    8     -0.28      8.92
   -9   26    8      1.42      1.85
   -8   25    8      2.25     -1.79
   -7   24    8     -1.31      0.60
   -6   23    8     -0.20      1.81
   -5   22    8      0.44      0.85
   -4   21    8      3.49     -1.98
   -3   20    8     -0.17     -0.99
   -2   19    8     -5.06     -2.11
   -1   18    8      0.07      0.87
    0   17    8      2.17     -0.05
    1   16    8     -2.27      3.27
    2   15    8     -2.69      2.93
    3   14    8      0.01      3.56
    4   13    8      1.02      2.61
    5   12    8     -1.00      0.17
    6   11    8     -1.16      2.81
    7   10    8     -0.88      4.15
    8    9    8     -1.52     -2.81
  -17    9    8      0.21      4.30
  -17   10    8     -1.80     -0.67
  -17   11    8      1.91     -0.24
  -17   12    8      1.76      2.18
  -17   13    8      2.27     -0.05
  -17   14    8     -2.64     -1.25
  -17   15    8     -2.38     -3.13
  -17   16    8      0.79      0.17
  -17   17    8      0.21     -3.55
  -17   18    8      2.00     -2.00
  -17   19    8     -5.04      0.98
  -17   20    8     -2.98      1.00
  -17   21    8     -2.41     -0.36
  -17   22    8     -1.53      1.63
  -17   23    8     -8.04     -5.92
  -17   24    8      2.13      0.64
  -17   25    8      4.25     -0.28
  -17   26    8     11.70      0.96
  -17   27    8      0.71      7.06
  -17   28    8      1.16      3.36
  -17   29    8      5.33      7.38
  -17   30    8      4.44      5.15
  -17   31    8      0.42      3.74
  -13   31    8      0.15     -0.12
  -11   29    8      5.32      0.75
  -10   28    8     -0.45     -0.71
   -9   27    8      5.80      0.71
   -8   26    8      0.50      1.19
   -7   25    8      3.72      3.10
   -6   24    8     -2.12     -2.65
   -5   23    8      0.58      1.59
   -4   22    8      0.79     -2.28
   -3   21    8      2.44      1.99
   -2   20    8      2.55     -2.00
   -1   19    8     -1.65     -2.04
    0   18    8      0.84     -0.15
    1   17    8     -7.02      1.37
    2   16    8     -4.66      0.81
    3   15    8      4.01     -0.27
    4   14    8      0.98     -1.05
    5   13    8      1.95      5.87
    6   12    8     -4.36     -0.93
    7   11    8     -0.65      0.94
    8   10    8      1.93     -2.96
    9    9    8      6.52      1.25
  -18   10    8     -0.81      2.97
  -18   11    8      2.10    -10.87
  -18   12    8     -4.00     -0.53
  -18   13    8     -3.54      1.00
  -18   14    8     -4.90     -0.94
  -18   15    8      5.89     -3.11
  -18   16    8     -0.83     -1.33
  -18   17    8      1.28      0.76
  -18   18    8     -2.90      0.41
  -18   19    8      2.11      1.60
  -18   20    8     -2.23     -0.32
  -18   21    8      1.49      0.38
  -18   22    8      2.68      2.55
  -18   23    8     -1.19      0.60
  -18   24    8     -2.51      0.67
  -18   25    8      2.37     -1.66
  -18   26    8      2.83     -1.93
  -18   27    8     11.54     -2.67
  -18   28    8      5.40      1.87
  -18   29    8      3.37      3.54
  -18   30    8     -0.72     -0.66
  -18   31    8     -0.98     -1.15
  -12   31    8     -3.58      2.60
  -11   30    8     -0.96     -0.28
  -10   29    8      0.31     -5.02
   -9   28    8      3.80      0.75
   -8   27    8      5.59     -5.87
   -7   26    8      1.96     -2.82
   -6   25    8     -1.12      0.50
   -5   24    8     -2.33      0.41
   -4   23    8      1.30      1.37
   -3   22    8      4.94     -0.46
   -2   21    8      3.30      0.08
   -1   20    8     -1.35     -0.94
    0   19    8     -1.94     -2.50
    1   18    8     -3.56     -0.82
    2   17    8     -0.78      2.28
    3   16    8     -3.48      1.89
    4   15    8      2.84      0.67
    5   14    8     -1.88     -1.36
    6   13    8     -0.44      0.83
    7   12    8      5.54      1.14
    8   11    8      2.03     -2.94
    9   10    8      2.44     -3.53
  -19   10    8      2.34      1.44
  -19   11    8     -4.33     -2.82
  -19   12    8     -0.60     -1.42
  -19   13    8    -10.33     -2.28
  -19   14    8     -2.07      6.61
  -19   15    8      2.75      0.12
  -19   16    8      6.75     -0.43
  -19   17    8     -1.12     -3.72
  -19   18    8      0.02      1.39
  -19   19    8     -0.53      5.75
  -19   20    8      2.78     -0.82
  -19   21    8      5.50     -1.91
  -19   22    8      2.58      2.32
  -19   23    8      1.31     -2.55
  -19   24    8      1.53     -4.82
  -19   25    8      2.06      0.05
  -19   26    8      1.13      1.70
  -19   27    8      2.65      0.96
  -19   28    8     -2.04     -3.03
  -19   30    8      3.55     -3.50
  -19   31    8      4.34     -1.35
  -10   30    8      0.74     -3.17
   -9   29    8     -2.37     -2.14
   -8   28    8      2.01     -2.21
   -7   27    8      1.28     -3.45
   -6   26    8      0.90      2.00
   -5   25    8      0.03     -1.78
   -4   24    8     -1.07      3.09
   -3   23    8      2.20     -4.36
   -2   22    8      1.77      1.79
   -1   21    8      0.84     -3.95
    0   20    8     -3.82     -5.55
    1   19    8      1.07      3.49
    2   18    8      0.09     -0.87
    3   17    8     -0.18     -2.13
    4   16    8     -0.37      0.45
    5   15    8     -0.72     -1.11
    6   14    8      1.08      1.16
    7   13    8      3.10     -3.72
    8   12    8      2.78     -0.79
    9   11    8      1.25     -7.26
   10   10    8      0.35     -2.12
  -20   11    8     -0.63     -1.55
  -20   12    8      6.21     -3.43
  -20   13    8      0.12      1.92
  -20   14    8     -3.33      0.48
  -20   15    8     -5.16      2.44
  -20   16    8      8.61      6.11
  -20   17    8      7.99     -2.56
  -20   18    8      7.33     -0.57
  -20   19    8     -5.15      0.36
  -20   20    8     -2.09      2.79
  -20   21    8     -0.78      1.25
  -20   22    8      2.40     -1.86
  -20   23    8      3.74      3.22
  -20   24    8     -0.77     -2.16
  -20   25    8     -2.88     -1.40
  -20   26    8     -3.23      0.95
  -20   27    8     -4.68     -1.28
  -20   28    8      3.33      0.88
  -20   29    8     -5.67      0.07
  -20   30    8      0.60      0.10
  -20   31    8      1.85     -0.11
  -10   31    8      1.41     -2.67
   -9   30    8     -2.23     -6.03
   -8   29    8      1.92      0.01
   -7   28    8      5.05     -2.65
   -6   27    8      2.42     -3.18
   -5   26    8      3.22      0.66
   -4   25    8     -2.09     -0.32
   -3   24    8      2.37      0.33
   -2   23    8     -0.08     -2.66
   -1   22    8     -1.10     -0.18
    0   21    8     -1.60     -0.16
    1   20    8      0.24     -2.07
    2   19    8      0.69     -4.38
    3   18    8     -1.04      1.33
    4   17    8     -5.83      0.74
    5   16    8      0.31     -1.63
    6   15    8     -0.97      2.21
    7   14    8      3.26     -0.46
    8   13    8      0.36     -1.98
    9   12    8      3.77     -4.53
   10   11    8     -0.93     -3.79
  -21   11    8      6.57      1.15
  -21   12    8     -1.65     -2.63
  -21   13    8      0.59      5.30
  -21   14    8      1.39     -4.69
  -21   15    8      0.86     -0.79
  -21   16    8     -2.94     -0.05
  -21   17    8      1.70      3.85
  -21   18    8      3.50     -4.01
  -21   19    8      2.21     -2.83
  -21   20    8     -2.26     -0.96
  -21   21    8     -0.11      5.07
  -21   22    8     -1.05     -0.60
  -21   23    8     -0.54      4.74
  -21   24    8      0.15     -1.23
  -21   25    8      6.52      1.88
  -21   26    8      5.00      6.43
  -21   27    8     -3.71      3.10
  -21   29    8      0.06      5.17
  -21   30    8      0.90      4.15
  -21   31    8      2.77      1.95
   -9   31    8      0.12     -7.14
   -8   30    8     -0.33     -6.11
   -7   29    8     -1.13     -3.33
   -6   28    8      0.84     -5.10
   -5   27    8     -0.23      1.40
   -4   26    8      4.89     -2.27
   -3   25    8     -2.20      4.36
   -2   24    8      0.47     -0.21
   -1   23    8     -1.47     -0.07
    0   22    8      0.15      1.05
    1   21    8      1.45     -2.18
    2   20    8     -2.97      0.55
    3   19    8      1.95      1.18
    4   18    8      0.28     -2.93
    5   17    8     -3.08     -0.02
    6   16    8     -1.76      1.49
    7   15    8      0.39     -0.71
    8   14    8      5.85     -2.70
    9   13    8     -3.09     -2.36
   10   12    8     -2.13     -2.38
   11   11    8      2.37     -4.13
  -22   12    8     -0.44      1.50
  -22   13    8      5.77      0.66
  -22   14    8     -0.52     -3.16
  -22   15    8     -1.10      0.56
  -22   16    8     -4.73      2.89
  -22   17    8     -6.85      1.74
  -22   18    8     -2.18      1.89
  -22   19    8     -1.57     -2.55
  -22   20    8      1.31     -3.51
  -22   21    8     -3.41     -1.65
  -22   22    8     -1.12      2.75
  -22   23    8     -1.17      2.04
  -22   24    8     -2.92      2.91
  -22   25    8      8.34     -5.56
  -22   26    8      7.14      2.28
  -22   27    8      4.05      3.53
  -22   29    8      2.32      6.75
  -22   30    8     -7.03      2.33
  -22   31    8      0.80      2.33
   -7   30    8     -2.73     -2.25
   -6   29    8     -2.43     -4.63
   -5   28    8     -0.40     -1.19
   -4   27    8      4.88      5.36
   -3   26    8      3.41      2.69
   -2   25    8     -0.32      1.44
   -1   24    8     -0.36     -0.59
    0   23    8     -1.78     -0.83
    1   22    8     -0.64      2.17
    2   21    8      1.34      2.31
    3   20    8      1.80     -1.18
    4   19    8     -1.36      1.12
    5   18    8     -0.30      0.97
    6   17    8     -0.82     -2.58
    7   16    8     -4.11     -2.28
    8   15    8      2.13      0.86
    9   14    8      2.19     -1.30
   10   13    8      0.58      1.21
   11   12    8     -3.75     -1.71
  -23   12    8      1.06     -1.04
  -23   13    8     -0.98     -2.37
  -23   14    8     -4.58      3.37
  -23   15    8      7.10      1.45
  -23   16    8     -2.71      3.15
  -23   17    8     -1.69     -2.37
  -23   18    8      1.00      2.52
  -23   19    8     -0.75     -4.15
  -23   20    8      1.30      3.10
  -23   21    8     -1.21     -2.70
  -23   22    8     -0.96     -0.42
  -23   23    8     -1.23     -5.84
  -23   24    8     -3.22      0.05
  -23   25    8     -8.57      4.82
  -23   26    8      2.86      4.67
  -23   27    8      1.53      0.79
  -23   28    8      4.46     -1.31
  -23   29    8     -0.36     -2.50
  -23   30    8     -5.43     -3.26
   -6   30    8     -0.74     -0.29
   -5   29    8     -3.12     -2.40
   -4   28    8     -4.99      1.63
   -3   27    8      3.66      1.81
   -2   26    8      1.65      1.19
   -1   25    8      2.82     -0.08
    0   24    8     -2.41     -0.23
    1   23    8     -4.04      1.97
    2   22    8     -2.87      4.63
    3   21    8      0.09     -0.09
    4   20    8      2.98      3.25
    5   19    8      3.23      3.91
    6   18    8     -1.13      0.97
    7   17    8      0.03     -1.99
    8   16    8     -0.53     -5.16
    9   15    8      3.19      0.73
   10   14    8      0.55     -1.70
   11   13    8     -1.85      1.51
   12   12    8     -2.01      1.07
  -24   13    8     -1.06      1.87
  -24   14    8     -0.10     -0.40
  -24   15    8      1.20      2.23
  -24   16    8      1.13     -1.07
  -24   17    8      3.06     -3.98
  -24   18    8      1.52     -5.20
  -24   19    8      1.30      3.15
  -24   20    8     -1.38     -0.31
  -24   21    8      0.33     -1.01
  -24   22    8      2.46    -12.53
  -24   23    8     -4.48     -6.51
  -24   24    8      0.25     -0.23
  -24   25    8    -10.47      0.70
  -24   26    8     -2.81      2.81
  -24   27    8      2.27      7.40
  -24   28    8      0.01     -2.73
  -24   29    8     -2.15     -3.73
  -24   30    8      0.04     -1.97
   -4   29    8     -3.39     -0.95
   -3   28    8     -1.91      2.88
   -2   27    8      3.13      2.28
   -1   26    8     -2.04      3.98
    0   25    8      0.04      4.76
    1   24    8      1.08      2.85
    2   23    8     -2.43      2.69
    3   22    8     -3.62     -0.02
    4   21    8      2.95      3.91
    5   20    8      3.22      2.01
    6   19    8      2.22     -0.89
    7   18    8      0.44      0.54
    8   17    8      1.97     -0.06
    9   16    8     -0.95     -0.05
   10   15    8      0.29     -4.54
   11   14    8     -1.62     -0.09
   12   13    8      0.43     -1.18
  -25   13    8     -2.11     -4.27
  -25   14    8      3.64      0.31
  -25   15    8     -0.94      1.39
  -25   16    8      0.67      1.60
  -25   17    8     -1.36      0.10
  -25   18    8      5.16     -5.42
  -25   19    8      0.82      4.66
  -25   20    8      3.42      1.21
  -25   21    8     -4.30      1.91
  -25   22    8     -2.92     -2.16
  -25   23    8     -0.75     -8.48
  -25   24    8     -2.99    -12.65
  -25   25    8     -1.10     -3.15
  -25   27    8     -3.17      3.92
  -25   28    8     -6.33      0.76
  -25   29    8     -2.98     -2.54
   -3   29    8     -0.50     -1.57
   -2   28    8     -1.01      0.88
   -1   27    8      3.50      2.00
    0   26    8      3.23      0.97
    1   25    8     -0.47      3.98
    2   24    8     -1.68      1.47
    3   23    8     -1.01      0.44
    4   22    8      1.72     -1.65
    5   21    8     -3.39     -1.10
    6   20    8      2.58      3.32
    7   19    8      3.42     -0.73
    8   18    8      2.48     -0.30
    9   17    8     -3.14     -1.42
   10   16    8     -2.20      1.42
   11   15    8      2.68     -0.75
   12   14    8      0.40      0.56
   13   13    8     -3.32     -2.07
  -26   14    8      0.56      0.82
  -26   15    8     -3.87     -5.52
  -26   16    8     -1.21      1.28
  -26   17    8      3.11     -3.44
  -26   18    8     -4.31      4.23
  -26   19    8      4.28     -3.56
  -26   20    8     -5.13      0.99
  -26   21    8     -0.20     -0.59
  -26   22    8      1.63     -5.65
  -26   23    8     -1.07      0.06
  -26   24    8     -6.60     -9.42
  -26   25    8     -1.32     -3.60
  -26   26    8     -3.06     -2.39
  -26   27    8     -2.84      2.43
  -26   28    8     -9.44      7.52
  -26   29    8     -1.12     -2.45
   -1   28    8      0.65     -3.59
    0   27    8     -1.67      0.77
    1   26    8      0.83      0.65
    2   25    8     -1.34      0.64
    3   24    8     -3.11     -0.69
    4   23    8     -1.65      0.00
    5   22    8      3.56      1.61
    6   21    8      0.44      1.34
    7   20    8     -3.24      1.55
    8   19    8     -5.87      3.20
    9   18    8      0.99     -2.37
   10   17    8     -0.33     -4.80
   11   16    8      2.53     -1.35
   12   15    8      0.07      3.76
   13   14    8      4.48     -0.08
  -27   14    8     -2.27      0.70
  -27   15    8     -1.00      0.67
  -27   16    8     -8.14     -8.16
  -27   17    8     -4.30     -1.75
  -27   18    8     -9.15     -4.00
  -27   19    8     -0.32     -4.30
  -27   20    8     -4.08      2.80
  -27   21    8     -8.72     -7.18
  -27   22    8     -4.18     -1.99
  -27   23    8     -2.31     -0.87
  -27   24    8     -0.32     -5.21
  -27   25    8      6.06     -4.67
  -27   26    8      1.12      3.36
  -27   27    8      0.36      3.49
  -27   28    8     -0.31      6.86
    1   27    8      0.24     -1.22
    2   26    8     -0.42      1.93
    3   25    8      1.21     -1.33
    4   24    8     -0.47     -2.34
    5   23    8     -1.04      1.91
    6   22    8      0.27      3.70
    7   21    8      1.10      2.89
    8   20    8     -4.18     -1.90
    9   19    8      0.05      1.95
   10   18    8     -2.11     -0.94
   11   17    8     -2.68     -5.33
   12   16    8      3.19     -7.16
   13   15    8      5.35     -1.32
   14   14    8      6.57      3.74
  -28   15    8     -2.73     -0.54
  -28   16    8     -2.40     -8.45
  -28   17    8     -7.65     -5.39
  -28   18    8     -0.59     -6.79
  -28   19    8     -3.99     -9.11
  -28   20    8     -2.38     -1.03
  -28   21    8     -8.74     -6.34
  -28   22    8      0.23     -5.42
  -28   23    8      0.78     -0.06
  -28   24    8      0.26     -1.99
  -28   25    8      3.93     -8.99
  -28   26    8      3.12      3.10
  -28   27    8     -2.60     -0.10
    3   26    8     -0.38     -1.33
    4   25    8      3.24     -1.62
    5   24    8      2.35      0.05
    6   23    8      0.18     -1.51
    7   22    8     -5.73      1.18
    8   21    8     -1.71     -2.34
    9   20    8     -3.30     -2.11
   10   19    8      1.37      4.17
   11   18    8      0.25      0.57
   12   17    8     -1.42      0.16
   13   16    8     -2.36     -2.61
   14   15    8     -2.69      1.15
  -29   15    8     -4.60     -6.94
  -29   16    8     -6.63     -0.41
  -29   17    8     -8.03    -14.24
  -29   18    8     -2.03     -9.15
  -29   19    8     -1.53    -14.79
  -29   20    8      2.41     -5.83
  -29   21    8     -7.85     -4.78
  -29   22    8     -2.19    -10.65
  -29   23    8     -0.84     -4.98
  -29   24    8      0.16     -5.58
  -29   25    8      7.54     -2.13
  -29   26    8     -1.03      1.03
    5   25    8      4.02     -4.00
    6   24    8      2.47     -2.64
    7   23    8     -1.99      0.55
    8   22    8     -6.31      2.02
    9   21    8     -0.57      0.17
   10   20    8      5.27      3.76
   11   19    8      2.51      6.65
   12   18    8     -0.87      5.60
   13   17    8     -2.78      3.47
   14   16    8     -2.81      5.34
   15   15    8     -2.47      0.93
  -30   16    8     -3.97      1.00
  -30   17    8     -8.49     -0.37
  -30   18    8     -8.01     -5.75
  -30   19    8     -4.71     -4.02
  -30   20    8      0.62     -2.65
  -30   21    8     -5.76     -2.64
  -30   22    8     -0.55     -4.37
  -30   23    8      1.87      0.63
  -30   24    8     -1.72     -4.30
    9   22    8      1.90     -0.20
   10   21    8      1.80      8.37
   11   20    8      1.57      6.28
   12   19    8     -2.42      0.29
   13   18    8     -1.76      1.26
   14   17    8     -0.71      0.29
   15   16    8     -3.84      0.76
  -31   16    8      4.36      3.36
  -31   17    8      1.29      4.59
  -31   18    8      1.22      2.31
  -31   19    8     -0.34      7.18
  -31   20    8     -4.63     -1.27
  -31   21    8     -1.64      1.31
  -31   22    8      4.43     -2.18
   16   16    8      0.37     -3.94
   -3    7    7     11.15      6.20
   -2    6    7    -13.92     10.68
   -4    7    7     12.91     -3.80
   -4    8    7     11.67     -1.43
   -4    9    7     -2.16    -14.49
   -3    8    7      6.69      8.99
   -2    7    7      5.04     -3.95
   -1    6    7     -3.83     -1.52
    2    3    7     -0.47    -17.18
   -5    4    7     18.24     -1.38
   -5    5    7     13.71      9.72
   -5    6    7      4.47     -1.35
   -5    7    7     -1.89      2.17
   -5    8    7    -13.28      2.89
   -5    9    7     -2.75     -2.98
   -5   10    7    -12.56     -9.10
   -5   11    7    -11.14     -6.83
   -4   10    7     -2.72     -6.64
   -3    9    7     -7.22      5.08
   -2    8    7     -1.03      5.43
   -1    7    7     -8.88     10.50
    2    4    7      5.13     -5.27
    3    3    7     13.52     16.24
   -6    5    7     -4.19      3.59
   -6    6    7      6.39      4.54
   -6    7    7     -2.89     -2.34
   -6    8    7      7.53     -4.61
   -6    9    7     -2.09      7.17
   -6   10    7     -1.72      1.66
   -6   11    7     -3.91    -10.74
   -6   12    7     -4.04      3.30
   -6   13    7     -2.13      7.51
   -5   12    7      0.75      5.52
   -4   11    7      3.71     -3.38
   -3   10    7     -7.79     -6.76
   -2    9    7     -7.07     -5.00
   -1    8    7      0.00     11.41
    0    7    7     15.04      7.84
    1    6    7    -15.96     -7.14
    2    5    7     -0.97     13.32
    3    4    7      6.43    -18.88
   -7    4    7    -15.20     -3.68
   -7    5    7     12.50     -0.79
   -7    6    7     -2.60      0.80
   -7    7    7      0.30    -12.64
   -7    8    7     -9.55      3.25
   -7    9    7      3.27    -10.09
   -7   10    7     -2.34     -0.27
   -7   11    7      3.32     -2.36
   -7   12    7    -10.80     -1.87
   -7   13    7     -1.09     -8.93
   -7   14    7      5.19     -1.74
   -7   15    7      3.75      4.48
   -6   14    7     13.21      7.75
   -5   13    7     -1.14     -4.07
   -4   12    7     -6.33      6.21
   -3   11    7     -2.55     -0.48
   -2   10    7     -5.58     -2.72
   -1    9    7      4.95      6.30
    0    8    7     -3.57     -0.09
    1    7    7      2.74      4.64
    2    6    7      0.06     -1.92
    3    5    7     -3.12     11.52
    4    4    7    -15.17      9.20
   -8    5    7     -7.59     -0.59
   -8    6    7    -13.66     -9.48
   -8    7    7      8.20      8.58
   -8    8    7     -0.16     -3.95
   -8    9    7     -7.15      2.06
   -8   10    7     -6.35     -0.23
   -8   11    7      0.56      3.28
   -8   12    7      1.06      3.48
   -8   13    7     -5.66     -1.07
   -8   14    7     -5.56      4.54
   -8   15    7      2.44     -3.77
   -8   16    7      0.30     -3.82
   -8   17    7      3.24     -0.31
   -7   16    7     -7.07     -1.32
   -6   15    7     -0.77     -0.22
   -5   14    7      9.97      8.87
   -4   13    7     -3.24      3.33
   -3   12    7      1.83     -3.30
   -2   11    7     -1.42      3.96
   -1   10    7     -0.25      3.61
    0    9    7      3.90      0.68
    1    8    7      9.69      3.83
    2    7    7      1.05     -0.24
    3    6    7     -3.34      2.97
    4    5    7      4.54    -14.07
   -9    5    7     -5.23     -8.17
   -9    6    7      8.29      0.70
   -9    7    7     -0.81      6.37
   -9    8    7      5.69     -2.56
   -9    9    7     -0.58     -2.40
   -9   10    7     15.40     -6.69
   -9   11    7      3.84      3.85
   -9   12    7      5.51      3.24
   -9   13    7    -10.83     -2.15
   -9   14    7     -2.28     -3.06
   -9   15    7      3.00     -2.54
   -9   16    7      4.16     -2.50
   -9   17    7     -5.70      0.05
   -9   18    7     -2.06      0.27
   -9   19    7      1.32      1.51
   -8   18    7     -7.48      2.32
   -7   17    7      2.61      1.62
   -6   16    7      8.75     -1.30
   -5   15    7     -5.65     12.23
   -4   14    7      6.26    -13.25
   -3   13    7      3.27      5.27
   -2   12    7      2.85      8.10
   -1   11    7     -4.32     -9.60
    0   10    7    -12.29      3.82
    1    9    7     -5.91     -6.79
    2    8    7      1.10     -8.91
    3    7    7      2.54    -14.28
    4    6    7      1.46     -0.48
    5    5    7     -7.99      0.06
  -10    6    7      3.65     -4.49
  -10    7    7     -6.51     -7.54
  -10    8    7     -4.44     -6.35
  -10    9    7      6.70     -8.60
  -10   10    7     -0.12      2.08
  -10   11    7      6.38     -5.39
  -10   12    7      4.06     -3.98
  -10   13    7      0.27      2.72
  -10   14    7     -5.40     -4.50
  -10   15    7     -4.58      3.60
  -10   16    7      4.12     -1.54
  -10   17    7      0.83      2.98
  -10   18    7      7.61      4.50
  -10   19    7     -1.71     -0.19
  -10   20    7      3.84      2.19
  -10   21    7      4.08     -0.77
   -9   20    7      2.06      0.85
   -8   19    7      1.91     -2.15
   -7   18    7      5.53     -5.94
   -6   17    7      7.86     -1.75
   -5   16    7     -3.85     -1.71
   -4   15    7      4.23      3.10
   -3   14    7      0.05      1.47
   -2   13    7     -1.06     -9.06
   -1   12    7     -1.67      1.31
    0   11    7    -16.78     -5.84
    2    9    7      3.95     -4.29
    3    8    7      9.06      2.71
    4    7    7      4.44     -4.24
    5    6    7     -8.53     -8.58
  -11    6    7      1.62     -5.53
  -11    7    7      3.66     -8.99
  -11    8    7      2.06     -0.30
  -11    9    7     -0.17      5.27
  -11   10    7     -8.84      4.83
  -11   11    7      3.01     -5.92
  -11   12    7      5.45      3.31
  -11   13    7      2.14      3.22
  -11   14    7      7.73     -1.97
  -11   15    7      5.27     -1.44
  -11   16    7      0.83     -0.48
  -11   17    7      3.27     -0.93
  -11   18    7     -2.44      1.65
  -11   19    7      8.20      4.54
  -11   20    7      5.29      0.80
  -11   21    7      3.05     -0.21
  -11   22    7      3.81     -2.84
  -11   23    7     -0.46     -3.54
  -10   22    7     -0.62     -4.20
   -9   21    7     -1.42     -2.03
   -8   20    7      1.09     -2.23
   -7   19    7      5.18      2.09
   -6   18    7      0.80      3.24
   -5   17    7     -3.49     -3.02
   -4   16    7     -6.64      0.51
   -3   15    7      0.09      5.55
   -2   14    7     -4.05     -3.14
   -1   13    7     -5.62     -2.23
    0   12    7     -0.42     -5.15
    1   11    7      1.56     -2.54
    2   10    7      0.01     -5.28
    3    9    7     10.77     -3.61
    4    8    7      5.61     -2.79
    5    7    7      0.90     -8.00
    6    6    7     -1.83      3.61
  -12    7    7     17.71     -1.50
  -12    8    7      5.68     12.48
  -12    9    7      2.70      1.09
  -12   10    7     -1.09     -0.41
  -12   11    7      4.19     -8.09
  -12   12    7      3.37      1.29
  -12   13    7     -5.50     -4.60
  -12   14    7      6.47     -0.79
  -12   15    7      0.38      1.33
  -12   16    7      6.45     -1.54
  -12   17    7     -3.59     -0.05
  -12   18    7     -2.19      2.18
  -12   19    7      0.83     -2.82
  -12   20    7      3.52     -0.90
  -12   21    7      8.30     -2.09
  -12   22    7      3.25      3.03
  -12   23    7      1.80      1.72
  -12   24    7     -3.55     -2.34
  -12   25    7     -1.69     -1.24
  -11   24    7      0.96      1.42
  -10   23    7     -4.15     -0.40
   -9   22    7     -1.65     -3.46
   -8   21    7      4.21     -1.70
   -7   20    7      2.70      0.94
   -6   19    7     -3.04      0.89
   -5   18    7      2.35      2.21
   -4   17    7     -0.96      4.80
   -3   16    7     -0.40      4.96
   -2   15    7     -0.97      1.54
   -1   14    7      2.44      2.35
    0   13    7     -0.25      0.35
    1   12    7     -4.02     -1.38
    2   11    7      9.37      4.39
    3   10    7      6.49     -5.12
    4    9    7     -8.97      6.56
    5    8    7      3.13     -1.10
    6    7    7      1.77     -8.65
  -13    7    7      6.29     -6.44
  -13    8    7      2.99     -4.92
  -13    9    7      9.28      7.22
  -13   10    7     -1.95     -2.86
  -13   11    7     -2.64      3.30
  -13   12    7     -2.96     -3.37
  -13   13    7      1.06    -10.90
  -13   14    7     -2.25      1.11
  -13   15    7     -1.05      4.28
  -13   16    7     -1.94      0.55
  -13   17    7     -0.57     -0.86
  -13   18    7     -2.21     -3.02
  -13   19    7      1.15      6.40
  -13   20    7      0.49     -2.98
  -13   21    7     -2.90     -3.58
  -13   22    7      4.41     -1.64
  -13   23    7      0.51     -0.09
  -13   24    7      0.35      1.38
  -13   25    7      0.37     -0.32
  -13   26    7     -1.36      1.53
  -13   27    7      3.55      1.07
  -12   26    7      0.83      0.11
  -11   25    7     -1.37      3.76
  -10   24    7     -0.06      0.12
   -9   23    7     -0.15     -1.85
   -8   22    7      1.58     -2.09
   -7   21    7     -0.40     -4.60
   -6   20    7     -2.04      0.78
   -5   19    7     -0.29     -1.41
   -4   18    7     -2.31      0.42
   -3   17    7      5.23      1.48
   -2   16    7      1.92      0.33
   -1   15    7     -1.22      3.97
    0   14    7      2.26      7.38
    1   13    7     -2.50      2.67
    2   12    7     -3.23      0.17
    3   11    7      0.60     -0.45
    4   10    7      1.98     -0.51
    5    9    7     -0.28     -3.72
    6    8    7      5.73     -1.39
    7    7    7     -0.69     -1.55
  -14    8    7      1.10     -7.15
  -14    9    7     -7.51     -2.59
  -14   10    7      5.94      3.83
  -14   11    7      0.96      6.94
  -14   12    7     -5.74      3.74
  -14   13    7      4.31     -2.61
  -14   14    7     -2.54     -9.38
  -14   15    7      2.41      1.34
  -14   16    7     -6.78      3.16
  -14   17    7     -3.88      8.45
  -14   18    7     -0.11     -4.85
  -14   19    7     -0.77     -0.07
  -14   20    7      0.41      1.39
  -14   21    7      2.61      3.25
  -14   22    7     -2.19      3.09
  -14   23    7     -1.58     -2.71
  -14   24    7     -1.88     -5.91
  -14   25    7      2.67     -0.39
  -14   26    7      1.14      0.07
  -14   27    7      1.75      1.64
  -14   28    7     -1.80     -1.32
  -14   29    7     -2.60     -9.05
  -13   28    7     -3.28     -0.63
  -12   27    7      1.66     -2.88
  -11   26    7     -1.98      0.46
  -10   25    7      1.10      3.58
   -9   24    7      1.23      0.70
   -8   23    7     -0.42     -2.77
   -7   22    7      1.01     -1.55
   -6   21    7      3.03     -3.28
   -5   20    7      1.93     -1.15
   -4   19    7     -0.01     -1.30
   -3   18    7     -0.31     -1.77
   -2   17    7      1.53      6.45
   -1   16    7      5.91      3.32
    0   15    7     -5.57      1.19
    1   14    7     -2.98     -0.54
    2   13    7      3.33     -1.57
    3   12    7     -2.50      5.68
    4   11    7     -1.67     -2.91
    5   10    7      4.47     -6.85
    6    9    7      0.93      4.45
    7    8    7      4.27     -1.39
  -15    8    7      0.37     -3.14
  -15    9    7     -2.62     -3.35
  -15   10    7     -0.14     -2.76
  -15   11    7      3.07     -1.23
  -15   12    7     10.16      1.08
  -15   13    7     -2.24      0.37
  -15   14    7      1.17      6.22
  -15   15    7     -9.70     -7.70
  -15   16    7      0.94      4.89
  -15   17    7      3.26      0.78
  -15   18    7      4.45      4.36
  -15   19    7      3.23      3.04
  -15   20    7     -2.14      1.08
  -15   21    7      2.27     -2.81
  -15   22    7     -0.24     -3.44
  -15   23    7      0.22      0.79
  -15   24    7      3.42     -2.12
  -15   25    7      1.53      0.85
  -15   26    7      4.55     -2.65
  -15   27    7      0.25      0.97
  -15   28    7     -0.64      1.17
  -15   29    7     -1.13     -0.04
  -15   30    7     -1.14     -2.92
  -15   31    7     -5.43     -8.52
  -14   30    7     -8.32     -6.02
  -13   29    7     -5.73     -7.73
  -12   28    7     -2.07      0.24
  -11   27    7     -1.01     -6.24
  -10   26    7     -2.53     -1.89
   -9   25    7      3.48      1.92
   -8   24    7     -0.15      0.31
   -7   23    7      0.56     -2.67
   -6   22    7      1.70     -4.73
   -5   21    7      0.44      2.29
   -4   20    7      3.35     -0.48
   -3   19    7     -0.76      0.37
   -2   18    7     -1.93      0.42
   -1   17    7      5.00     -5.89
    0   16    7     -1.95      1.95
    1   15    7      1.65     -4.61
    2   14    7     -1.33     -2.77
    3   13    7     -0.45      0.47
    4   12    7      0.80     -5.24
    5   11    7      3.12     -2.51
    6   10    7      7.47      2.09
    7    9    7     -4.25      0.48
    8    8    7      1.38      3.15
  -16    9    7     -2.61     -4.07
  -16   10    7     -3.57     -1.00
  -16   11    7     -1.96     -0.30
  -16   12    7      1.10     -1.37
  -16   13    7      7.02     -5.52
  -16   14    7     -2.11     -2.92
  -16   15    7      1.08     -1.03
  -16   16    7      4.79      5.50
  -16   17    7     -0.95      0.35
  -16   18    7     -1.27      3.42
  -16   19    7      0.59      0.89
  -16   20    7      1.56     -0.72
  -16   21    7     -4.15     -3.31
  -16   22    7      0.88      0.08
  -16   23    7     -4.16     -2.58
  -16   24    7      4.58      0.18
  -16   25    7      2.58     -7.00
  -16   26    7     -0.34     -3.66
  -16   27    7      2.17      1.09
  -16   28    7      6.60      0.56
  -16   29    7      1.54      7.70
  -16   30    7     -0.74     -3.48
  -16   31    7      0.26    -17.56
  -16   32    7     -1.87     -8.67
  -15   32    7     -6.62     -1.18
  -14   31    7    -12.74     -2.93
  -13   30    7     -6.55     -8.81
  -12   29    7     -5.61     -1.02
  -11   28    7      3.04     -3.55
  -10   27    7      0.76     -5.52
   -9   26    7      3.61     -2.76
   -8   25    7      0.43     -1.28
   -7   24    7      1.01      1.04
   -6   23    7     -0.75      4.25
   -5   22    7      1.06      2.29
   -4   21    7      0.86      3.17
   -3   20    7     -0.70      4.32
   -2   19    7      1.56     -1.93
   -1   18    7      0.82     -2.85
    0   17    7     -0.55      3.57
    1   16    7     -1.54     -2.79
    2   15    7      0.00     -0.71
    3   14    7      5.29     -1.05
    4   13    7      1.54     -0.47
    5   12    7     -2.25     -4.31
    6   11    7     -1.23      5.83
    7   10    7     -0.46      1.56
    8    9    7      6.96      2.64
  -17    9    7      4.60      0.87
  -17   10    7     -7.61      5.31
  -17   11    7      1.84     -0.54
  -17   12    7     -0.80     -3.17
  -17   13    7      2.38      0.96
  -17   14    7      4.12     -4.13
  -17   15    7      1.41      1.72
  -17   16    7     -1.01     -6.41
  -17   17    7      4.18      2.05
  -17   18    7      1.27      2.07
  -17   19    7      2.82      5.38
  -17   20    7     -5.66     11.34
  -17   21    7     -1.30     -1.59
  -17   22    7     -1.49     -1.31
  -17   23    7      1.44      0.49
  -17   24    7     -1.77     -2.16
  -17   25    7     -3.58      4.81
  -17   26    7     -0.51     -2.40
  -17   27    7     -2.40     -2.74
  -17   28    7     -0.11      1.58
  -17   29    7      1.37      2.43
  -17   30    7     -2.23     -7.42
  -17   31    7      5.12     -7.53
  -17   32    7      0.90     -4.27
  -13   31    7     -1.57      1.36
  -12   30    7     -5.25     -2.32
  -11   29    7     -2.49     -3.80
  -10   28    7      5.94    -10.82
   -9   27    7      4.80     -2.56
   -8   26    7      6.30      1.05
   -7   25    7      0.56      2.12
   -6   24    7      0.34      1.91
   -5   23    7      1.58     -0.38
   -4   22    7      5.99      4.16
   -3   21    7      3.71      3.48
   -2   20    7     -7.00      0.07
   -1   19    7     -2.57     -1.90
    0   18    7      6.67      3.74
    1   17    7      1.28      2.17
    2   16    7      3.74     -4.55
    3   15    7      3.07      2.00
    4   14    7      0.03     -0.86
    5   13    7     -0.20     -1.67
    6   12    7      4.73     -1.05
    7   11    7      1.70      4.09
    8   10    7     -0.32      1.95
    9    9    7     -0.24     -1.07
  -18   10    7     -0.75      1.36
  -18   11    7      4.94     -1.63
  -18   12    7      2.18      0.66
  -18   13    7     -3.28     -8.98
  -18   14    7      3.01      0.70
  -18   15    7     -3.07      0.90
  -18   16    7      6.48      2.08
  -18   17    7      0.21      4.69
  -18   18    7      3.35     -3.50
  -18   19    7      2.34     -1.77
  -18   20    7      0.85      0.90
  -18   21    7      0.44      1.67
  -18   22    7      0.60     -1.29
  -18   23    7      0.45     -0.33
  -18   24    7     -0.53      1.82
  -18   25    7     -0.96      1.90
  -18   26    7      0.15      0.30
  -18   27    7      2.08     -3.32
  -18   28    7      0.32     -3.60
  -18   29    7      0.05     -3.73
  -18   30    7     -1.12     -0.35
  -18   31    7      5.65      3.03
  -18   32    7      7.91      1.99
  -13   32    7      3.69     -1.67
  -12   31    7      2.58      0.04
  -11   30    7      0.13     -2.87
  -10   29    7      7.33     -6.37
   -9   28    7      4.61     -6.48
   -8   27    7      3.31     -0.52
   -7   26    7      3.63     -3.67
   -6   25    7      1.27      3.93
   -5   24    7      2.41      1.23
   -4   23    7      2.95     -1.61
   -3   22    7     -1.67     -0.74
   -2   21    7     -1.34     -1.66
   -1   20    7      2.44      3.23
    0   19    7      4.40      2.10
    1   18    7     -6.12     -0.02
    2   17    7      3.26      1.09
    3   16    7      0.90     -4.38
    4   15    7      1.06      1.12
    5   14    7      2.55      2.75
    6   13    7      0.90     -0.18
    7   12    7      1.37      0.04
    8   11    7     -0.10     -4.78
    9   10    7     -7.88      9.03
  -19   10    7      3.11     -2.92
  -19   11    7     -1.71     -2.79
  -19   12    7     -1.67      1.58
  -19   13    7     -3.58     -0.76
  -19   14    7      0.32     -2.35
  -19   15    7     -1.39     -0.19
  -19   16    7      3.01      5.07
  -19   17    7     -3.75      0.06
  -19   18    7      0.38      0.30
  -19   19    7     -4.97     -1.28
  -19   20    7      2.07     -2.02
  -19   21    7     -2.29     -0.80
  -19   22    7      5.20     -3.32
  -19   23    7     -2.56      0.96
  -19   24    7     -3.58     -1.84
  -19   25    7      1.90     -3.08
  -19   26    7     -0.17      0.82
  -19   27    7      8.59     -6.77
  -19   28    7      0.93     -8.42
  -19   29    7      3.56    -10.17
  -19   30    7      6.28     -2.71
  -19   31    7      8.25      0.31
  -19   32    7     11.69      2.88
  -12   32    7      0.66     -3.03
  -11   31    7      3.33    -10.61
  -10   30    7      7.40     -9.58
   -9   29    7      4.00     -4.94
   -8   28    7     -5.14     -1.30
   -7   27    7      2.31     -2.00
   -6   26    7      0.89     -0.80
   -5   25    7      0.91      0.61
   -4   24    7     -2.97      4.22
   -3   23    7      0.14      0.68
   -2   22    7      3.95     -1.15
   -1   21    7     -2.43     -4.87
    0   20    7     -0.42     -1.93
    1   19    7      2.60      1.47
    2   18    7      6.44     -0.18
    3   17    7     -0.46     -0.86
    4   16    7     -1.84      7.43
    5   15    7      1.85     -2.89
    6   14    7      2.32     -4.44
    7   13    7      1.63      3.40
    8   12    7     -0.80      5.79
    9   11    7     -4.22      1.28
   10   10    7      2.76      2.50
  -20   11    7      2.13     -1.43
  -20   12    7     -3.52      1.10
  -20   13    7     -3.37      2.71
  -20   14    7     -1.54      0.20
  -20   15    7      2.66      4.38
  -20   16    7     -5.28     -3.03
  -20   17    7     -4.17      1.64
  -20   18    7     -4.13      0.14
  -20   19    7     -1.57      4.11
  -20   20    7     -1.44      0.32
  -20   21    7      0.48      0.57
  -20   22    7     -0.57     -4.24
  -20   23    7      3.47     -2.13
  -20   24    7      2.58     -2.31
  -20   25    7      3.30      6.97
  -20   26    7     -3.15     -5.02
  -20   27    7      3.06     -2.61
  -20   28    7      9.02     -5.99
  -20   29    7      8.06    -11.11
  -20   30    7      2.60    -10.97
  -20   31    7      1.47     -8.79
  -20   32    7      6.40     -0.23
  -11   32    7     -3.75     -2.77
  -10   31    7      2.39     -3.80
   -9   30    7      4.51     -8.16
   -8   29    7     -2.86     -4.49
   -7   28    7     -2.48      1.29
   -6   27    7      1.19     -1.64
   -5   26    7      0.41      3.90
   -4   25    7      0.93      5.15
   -3   24    7      1.04     -0.34
   -2   23    7     -1.79      2.63
   -1   22    7      0.59     -2.07
    0   21    7     -1.95     -2.18
    1   20    7      0.61      0.36
    2   19    7     -0.60     -3.58
    3   18    7      0.05      2.43
    4   17    7      1.38     -1.79
    5   16    7     -2.72     -0.50
    6   15    7      2.30      3.02
    7   14    7     -1.80      1.10
    8   13    7     -1.73      0.85
    9   12    7     -1.02     -0.87
   10   11    7     -3.38     -0.63
  -21   11    7     -2.61     -4.89
  -21   12    7      0.19     -2.93
  -21   13    7     -0.22      1.46
  -21   14    7     -5.47      7.44
  -21   15    7      1.14     -1.08
  -21   16    7     -3.15      2.42
  -21   17    7     -0.09      2.77
  -21   18    7     -1.13      0.29
  -21   19    7     -0.29      3.11
  -21   20    7     -2.47     -6.78
  -21   21    7      1.06     -0.79
  -21   22    7      2.58      0.81
  -21   23    7      3.06     -0.16
  -21   24    7      2.07      0.13
  -21   25    7     -1.08     -3.05
  -21   26    7     -1.42      0.70
  -21   27    7      2.60     -0.29
  -21   28    7      4.62      4.32
  -21   29    7     -0.79     -2.07
  -21   30    7      1.45    -10.62
  -21   31    7      3.00    -12.94
  -21   32    7      1.56     -3.08
  -10   32    7      1.09      0.27
   -9   31    7      3.67      0.09
   -8   30    7      0.61     -3.45
   -7   29    7     -9.95     -2.89
   -6   28    7      0.17     -0.25
   -5   27    7      3.90     -1.82
   -4   26    7      2.38      2.13
   -3   25    7     -0.31      2.84
   -2   24    7     -0.18      0.37
   -1   23    7     -2.01     -0.67
    0   22    7     -0.18      0.33
    1   21    7     -1.24     -0.99
    2   20    7     -4.20     -1.30
    3   19    7     -0.84      3.11
    4   18    7     -0.37      0.27
    5   17    7      0.63      2.32
    6   16    7      0.87     -1.01
    7   15    7     -0.53     -0.71
    8   14    7     -2.27      2.50
    9   13    7     -1.67      3.56
   10   12    7     -1.76     -0.91
   11   11    7     -1.78      1.41
  -22   12    7     -1.47     -0.48
  -22   13    7      1.15      2.34
  -22   14    7     -1.57     -0.90
  -22   15    7     -1.12     -2.33
  -22   16    7      1.37      7.05
  -22   17    7      0.72     -0.87
  -22   18    7      2.23      2.47
  -22   19    7     -0.05     -3.79
  -22   20    7      0.48     -4.11
  -22   21    7      2.27     -4.53
  -22   22    7      3.14      2.37
  -22   23    7      3.45     -4.02
  -22   24    7      1.46      2.69
  -22   25    7     -3.94      1.36
  -22   26    7     -4.84      5.30
  -22   27    7     -0.33      4.57
  -22   28    7      1.32      8.22
  -22   29    7     -1.91      2.31
  -22   30    7      1.31     -3.54
  -22   31    7      3.45     -6.56
  -22   32    7      0.49     -1.97
   -9   32    7     -0.50      3.14
   -8   31    7      1.93      5.22
   -7   30    7     -3.49      2.43
   -6   29    7     -0.65      1.32
   -5   28    7     -0.59      3.44
   -4   27    7      2.06     -1.69
   -3   26    7     -2.14     -0.21
   -2   25    7      1.67      1.94
   -1   24    7      2.02      4.12
    0   23    7      1.49      1.25
    1   22    7     -5.96     -5.04
    2   21    7     -4.08     -0.91
    3   20    7      0.11     -0.48
    4   19    7     -1.22     -0.39
    5   18    7     -0.71      4.19
    6   17    7     -1.18     -3.21
    7   16    7     -1.48     -2.55
    8   15    7     -0.28      0.59
    9   14    7      4.03      2.92
   10   13    7     -0.31      5.85
   11   12    7      1.91      2.24
  -23   12    7      3.35     -4.17
  -23   13    7      3.79      1.18
  -23   14    7     -3.56      3.35
  -23   15    7     -7.42      1.03
  -23   16    7      3.53     -1.73
  -23   17    7      2.88     -3.60
  -23   18    7      0.81      0.43
  -23   19    7     -2.15     -0.15
  -23   20    7     -1.78     -1.37
  -23   21    7      5.69     -3.78
  -23   22    7      1.74     -2.21
  -23   23    7      1.68      2.14
  -23   24    7     -2.29     -1.55
  -23   25    7     -4.40      3.87
  -23   26    7      6.33      1.19
  -23   27    7      1.19      2.62
  -23   28    7      1.61     -1.32
  -23   30    7      0.63      0.21
  -23   31    7      2.03      1.25
   -7   31    7      1.01      5.58
   -6   30    7      2.11      8.21
   -5   29    7      3.96      2.07
   -4   28    7      4.70     -0.88
   -3   27    7      2.88      2.21
   -2   26    7      1.99     -3.12
   -1   25    7      2.57     -0.49
    0   24    7     -0.21     -3.23
    1   23    7      2.94      0.21
    2   22    7      1.27     -0.01
    3   21    7     -5.11      0.86
    4   20    7     -1.15     -2.11
    5   19    7     -2.08      0.82
    6   18    7     -1.98     -1.26
    7   17    7     -0.69     -1.79
    8   16    7     -1.19     -0.30
    9   15    7     -0.55      4.67
   10   14    7      3.18      1.63
   11   13    7      9.36      1.53
   12   12    7      2.47      0.67
  -24   13    7      2.07     -3.66
  -24   14    7      0.22      6.33
  -24   15    7     -3.01     -0.12
  -24   16    7     -1.13      0.33
  -24   17    7      0.24      2.61
  -24   18    7      0.50     -3.89
  -24   19    7     -3.06      0.54
  -24   20    7      2.14     -1.42
  -24   21    7      0.93      1.28
  -24   22    7      3.03     -6.62
  -24   23    7      0.76      0.10
  -24   24    7     -1.76      1.74
  -24   25    7     -4.42      1.56
  -24   26    7     -3.07     -1.49
  -24   27    7     -3.38     -0.13
  -24   29    7      6.79     -3.03
  -24   30    7     -0.17     -1.22
  -24   31    7      1.27      2.07
   -6   31    7     -3.08      4.71
   -5   30    7      7.33      6.84
   -4   29    7      6.09      1.26
   -3   28    7      2.95     -7.53
   -2   27    7     -0.94     -7.43
   -1   26    7      0.37     -0.66
    0   25    7     -1.66      0.29
    1   24    7     -0.29      0.00
    2   23    7      1.94     -1.72
    3   22    7      1.18     -2.22
    4   21    7      1.88      1.22
    5   20    7      0.33      0.36
    6   19    7     -3.82     -3.77
    7   18    7      1.36     -0.80
    8   17    7     -0.36      2.87
    9   16    7     -0.81      2.41
   10   15    7      2.50      0.35
   11   14    7     -0.53      4.26
   12   13    7     -0.84      2.77
  -25   13    7     -1.40     -4.07
  -25   14    7     -2.66      2.33
  -25   15    7      4.46      4.73
  -25   16    7      3.13      0.85
  -25   17    7     -5.57      2.03
  -25   18    7      0.30     -0.15
  -25   19    7      1.71     -3.15
  -25   20    7      3.21     -1.20
  -25   21    7     -2.54     -2.29
  -25   22    7     -2.76     -2.32
  -25   23    7      1.49     -1.53
  -25   24    7     -3.22     -4.70
  -25   25    7     -2.94     -1.77
  -25   26    7     -8.76      6.96
  -25   27    7     -3.02      7.34
  -25   28    7     -3.76      2.21
  -25   29    7      5.06     -2.11
  -25   30    7     -1.76     -0.27
  -25   31    7     -0.16     -6.27
   -4   30    7      3.89      0.09
   -3   29    7      2.71     -1.74
   -2   28    7     -0.07     -2.08
   -1   27    7     -4.61     -1.77
    0   26    7     -1.65      1.21
    1   25    7     -0.94     -5.42
    2   24    7      1.34     -0.07
    3   23    7      2.25     -0.19
    4   22    7     -0.12      2.28
    5   21    7      3.00     -0.42
    6   20    7     -0.07      0.20
    7   19    7      2.54     -1.03
    8   18    7     -1.43     -2.43
    9   17    7     -1.13     -0.21
   10   16    7      2.15      4.52
   11   15    7      0.74      5.22
   12   14    7     -2.86      2.04
   13   13    7     -4.49     -3.35
  -26   14    7      8.20     -6.20
  -26   15    7     -0.62      1.10
  -26   16    7      3.83      7.16
  -26   17    7      5.16      1.63
  -26   18    7      2.01      1.74
  -26   19    7     -0.20     -2.06
  -26   20    7     -1.55     -0.91
  -26   21    7      5.31      0.51
  -26   22    7      2.27     -2.31
  -26   23    7     -1.21     -2.63
  -26   24    7     -4.11      2.69
  -26   25    7      0.11      1.77
  -26   26    7     -5.61      3.74
  -26   27    7     -0.37      3.14
  -26   28    7     -3.58      3.03
  -26   29    7     -0.57      3.48
  -26   30    7      1.06      5.15
   -3   30    7     -1.92     -1.44
   -2   29    7     -0.56      1.18
   -1   28    7     -1.01      0.01
    0   27    7     -3.08     -1.71
    1   26    7     -2.76      0.28
    2   25    7     -2.01     -2.61
    3   24    7     -2.30      2.34
    4   23    7      3.84     -2.12
    5   22    7      3.15     -1.11
    6   21    7      1.36      2.72
    7   20    7     -3.13      0.83
    8   19    7     -3.26      2.98
    9   18    7     -2.64      2.62
   10   17    7     -1.27      1.41
   11   16    7      0.02     -0.92
   12   15    7     -0.23      0.37
   13   14    7     -2.27      1.50
  -27   14    7      8.33     -1.57
  -27   15    7      9.68     -3.59
  -27   16    7      1.69     -4.42
  -27   17    7      7.22     -0.12
  -27   18    7      5.98     -0.12
  -27   19    7      2.95      1.30
  -27   20    7      8.78     -0.28
  -27   21    7      2.52     -3.34
  -27   22    7     -0.58     -2.05
  -27   23    7      3.03     -3.87
  -27   24    7      0.59      0.97
  -27   25    7      3.47      4.73
  -27   27    7     -5.69     -2.12
  -27   28    7      0.27      2.83
  -27   29    7     -3.66      1.00
   -1   29    7     -1.69      0.99
    0   28    7     -0.36      1.57
    1   27    7     -0.80      5.18
    2   26    7     -1.96      0.70
    3   25    7      1.66      0.53
    4   24    7      0.84     -2.15
    5   23    7      2.48      4.11
    6   22    7      0.80      4.88
    7   21    7     -2.98      0.67
    8   20    7     -1.65      1.53
    9   19    7      0.84      7.48
   10   18    7      2.63      7.13
   11   17    7      1.72     -1.56
   12   16    7      1.35     -2.26
   13   15    7      1.19      1.01
   14   14    7      3.36      6.16
  -28   15    7      7.32     -4.93
  -28   16    7      3.45    -10.21
  -28   17    7      1.71    -11.13
  -28   18    7     -0.19     -0.58
  -28   19    7      5.81     -0.96
  -28   20    7      2.51     -1.98
  -28   21    7     -3.74      3.18
  -28   22    7      0.22     -4.41
  -28   23    7     -1.19      1.48
  -28   24    7      2.47     -0.50
  -28   25    7     -4.78     -1.11
  -28   26    7     -2.11      6.40
  -28   27    7     -1.20     -1.52
  -28   28    7     -0.65      3.53
  -28   29    7      0.48     -1.81
    1   28    7      2.50      0.44
    2   27    7     -0.38      1.07
    3   26    7     -0.47      1.70
    4   25    7     -0.37      1.87
    5   24    7     10.07     -1.15
    6   23    7      5.12      1.80
    7   22    7     -0.34      1.97
    8   21    7      0.87      1.51
    9   20    7      3.24     -2.91
   10   19    7      1.00      1.04
   11   18    7      7.46     -0.07
   12   17    7      6.92     -0.72
   13   16    7      3.77      4.49
   14   15    7     -1.93      0.70
  -29   15    7      0.98     -3.36
  -29   16    7     -1.97     -5.13
  -29   17    7     -1.26     -5.12
  -29   18    7      1.26     -3.29
  -29   19    7     -3.01     -1.70
  -29   20    7      2.02      2.31
  -29   21    7     -5.51      3.14
  -29   22    7     -1.98      0.04
  -29   24    7     -1.36      4.05
  -29   25    7      3.82      0.02
  -29   26    7     -1.19      1.46
  -29   27    7     -2.77      3.78
  -29   28    7      3.15      1.29
    3   27    7      0.57      0.40
    4   26    7      0.04      1.74
    5   25    7      1.16     -1.20
    6   24    7      3.59     -0.75
    7   23    7      5.69     -4.86
    8   22    7      5.36     -1.75
    9   21    7      1.28      3.46
   10   20    7      0.25      4.07
   11   19    7      3.29      0.56
   12   18    7      8.14     -8.30
   13   17    7      4.67      1.08
   14   16    7      2.17      6.15
   15   15    7     -2.35      7.96
  -30   16    7      0.83      1.98
  -30   17    7     -3.45     -0.20
  -30   18    7     -1.30      0.18
  -30   19    7     -2.66     -2.75
  -30   20    7      1.67      0.91
  -30   21    7     -2.83      1.60
  -30   22    7     -4.55     -2.60
  -30   23    7      0.06      1.03
  -30   24    7     -0.77     -2.88
  -30   25    7      4.65      1.23
  -30   26    7      6.78      1.28
    6   25    7      1.46     -0.36
    7   24    7      0.94      0.85
    8   23    7      4.44     -2.14
    9   22    7      2.71      0.21
   10   21    7     10.07      0.75
   11   20    7      2.63      3.69
   12   19    7      4.66      0.32
   13   18    7      0.63     -7.32
   14   17    7     -3.08     -2.65
   15   16    7      5.15      0.44
  -31   16    7      2.40     -6.55
  -31   17    7      0.50      0.29
  -31   18    7     -1.97      4.57
  -31   19    7     -1.81      5.44
  -31   20    7     -0.15      0.76
  -31   21    7      2.35     -0.13
  -31   23    7     -2.72     -1.30
  -31   24    7     -2.49      1.51
  -31   25    7      1.94     -0.58
   10   22    7      0.33     -1.31
   11   21    7      0.42     -1.31
   12   20    7     -1.38     -1.26
   13   19    7      5.81     -2.39
   14   18    7      0.91     -4.76
   15   17    7     -0.48     -2.88
   16   16    7     -2.22      1.49
  -32   17    7     -1.51      1.16
  -32   18    7      2.31     -4.18
  -32   19    7      3.31      3.28
  -32   20    7      3.18     -1.28
  -32   21    7      1.84      1.84
  -32   22    7     -2.83     -1.05
   -3    6    6      1.76     -4.38
   -3    7    6     16.82     -1.01
   -2    6    6    -11.39     19.62
   -1    5    6     16.94      2.54
   -4    6    6      3.20    -10.62
   -4    7    6      6.89     10.18
   -4    8    6     -2.09     10.11
   -4    9    6     14.18     -8.69
   -3    8    6      0.49     16.16
   -2    7    6     12.35      6.42
   -1    6    6    -12.33      1.42
    1    4    6     12.05     -3.71
   -5    3    6     -4.71     -5.37
   -5    4    6     -3.41     20.32
   -5    5    6      2.57    -16.42
   -5    6    6      2.09     -0.87
   -5    7    6      0.25     -3.73
   -5    8    6      5.04     -2.36
   -5    9    6      4.80      8.65
   -5   10    6     11.14      1.54
   -5   11    6     11.90    -13.64
   -4   10    6     14.01     -2.73
   -3    9    6    -16.24     -7.97
   -2    8    6     11.25     17.54
   -1    7    6      7.05     11.20
    0    6    6     -2.28     10.74
    1    5    6    -11.35     -2.03
    2    4    6    -14.72    -27.41
    3    3    6      9.62      6.48
   -6    4    6     23.48    -15.65
   -6    5    6     11.97     12.53
   -6    6    6    -10.37      2.80
   -6    7    6      5.85    -18.12
   -6    8    6     12.11     -0.96
   -6    9    6      3.24      4.28
   -6   10    6     -9.54     -4.82
   -6   11    6     16.05    -10.31
   -6   12    6     -1.97      4.39
   -6   13    6     -4.79      6.46
   -5   12    6     16.18      6.18
   -4   11    6    -12.86      2.31
   -3   10    6      5.73     10.63
   -2    9    6      3.71     -0.70
   -1    8    6      1.37     18.28
    0    7    6     20.83     -0.68
    1    6    6     18.85    -20.58
    2    5    6      9.69      4.24
    3    4    6     11.95      4.50
   -7    4    6    -11.13     -2.73
   -7    5    6     -9.46      2.27
   -7    6    6      9.55    -13.12
   -7    7    6      5.41     -4.88
   -7    8    6     12.75      3.31
   -7    9    6     -4.67     -6.55
   -7   10    6     -4.76     -4.67
   -7   11    6      3.49      7.98
   -7   12    6      0.69      4.38
   -7   13    6     -9.42      8.93
   -7   14    6     -7.07    -10.44
   -7   15    6      2.42      6.26
   -6   14    6    -10.22     -1.96
   -5   13    6     -4.15      4.94
   -4   12    6     11.97     14.90
   -3   11    6     -2.13      1.52
   -2   10    6      4.12    -12.94
   -1    9    6      1.11     -6.10
    0    8    6      5.66    -10.48
    1    7    6      0.66     -2.77
    2    6    6     -0.53     12.03
    3    5    6      6.94     12.80
    4    4    6      7.89     -0.50
   -8    5    6      9.73      2.34
   -8    6    6     -9.00      6.96
   -8    7    6     -6.33      3.48
   -8    8    6      1.94     -3.84
   -8    9    6     -3.59     -4.04
   -8   10    6     10.02     -1.74
   -8   11    6     -1.10     -3.92
   -8   12    6     11.11      0.15
   -8   13    6     -8.32      3.37
   -8   14    6      2.59     -7.39
   -8   15    6     -8.96      7.83
   -8   16    6     -6.09      4.92
   -8   17    6      0.32     -6.61
   -7   16    6     -1.75     -1.28
   -6   15    6      1.01      4.37
   -5   14    6      3.01      5.32
   -4   13    6     -1.76     -2.13
   -3   12    6      8.83    -14.62
   -2   11    6     -4.03     11.90
   -1   10    6     -6.49     -5.04
    0    9    6    -10.28    -10.27
    1    8    6     -2.27     28.39
    2    7    6      7.06     11.59
    3    6    6     -5.80      3.54
    4    5    6     10.99      1.16
   -9    5    6    -10.66     -2.36
   -9    6    6      1.39     -4.44
   -9    7    6      8.45     -5.96
   -9    8    6     -4.03      2.79
   -9    9    6     12.85      6.07
   -9   10    6     -3.92     -8.06
   -9   11    6     -3.47     -7.60
   -9   12    6      0.31      0.93
   -9   13    6      4.46      5.99
   -9   14    6      2.30     -1.06
   -9   15    6      2.14      0.11
   -9   16    6     -0.49      0.35
   -9   17    6     10.33      2.46
   -9   18    6      0.33      7.77
   -9   19    6     -9.44      9.37
   -8   18    6      3.77     -1.51
   -7   17    6      5.17     -2.63
   -6   16    6      2.27     -5.90
   -5   15    6     -9.53     -2.30
   -4   14    6     -0.45      8.59
   -3   13    6     10.81      2.53
   -2   12    6    -12.09     -0.77
   -1   11    6      1.33     -9.46
    0   10    6     -1.43     11.49
    1    9    6     -0.48      8.02
    2    8    6     -7.74     -6.75
    3    7    6    -15.50      0.01
    4    6    6     -5.11      4.22
    5    5    6      6.24    -16.75
  -10    6    6    -18.30      6.54
  -10    7    6     -1.42      3.32
  -10    8    6     -2.14     -2.22
  -10    9    6      8.00     -1.45
  -10   10    6      8.19      7.20
  -10   11    6      4.27     -2.51
  -10   12    6      0.48     -3.71
  -10   13    6     -1.73    -11.55
  -10   14    6      0.81      2.36
  -10   15    6     10.45      5.27
  -10   16    6     -1.76      3.06
  -10   17    6      5.72     -1.10
  -10   18    6     -0.46     -5.80
  -10   19    6     -1.15     -2.61
  -10   20    6     -2.62      1.32
  -10   21    6     -0.27      0.68
   -9   20    6      3.98     -3.59
   -8   19    6      2.76     -1.44
   -7   18    6      0.25     -6.56
   -6   17    6      1.29      0.48
   -5   16    6      1.67      4.09
   -4   15    6      1.56      2.80
   -3   14    6      3.55      1.69
   -2   13    6      0.73      5.22
   -1   12    6    -11.84     -4.17
    0   11    6    -10.41     -0.24
    1   10    6     -8.65     -8.26
    2    9    6     -3.13      9.90
    3    8    6      0.04      1.65
    4    7    6     -6.06      3.38
    5    6    6      5.19     12.67
  -11    6    6     -3.76     -6.34
  -11    7    6      2.50      4.22
  -11    8    6     -0.26      3.14
  -11    9    6      0.89      0.62
  -11   10    6      7.06     13.66
  -11   11    6      5.53    -11.09
  -11   12    6      8.03      0.28
  -11   13    6     -6.94     -6.20
  -11   14    6      0.16      5.23
  -11   15    6     -2.49     -0.30
  -11   16    6     -1.55      0.43
  -11   17    6     -6.21      5.58
  -11   18    6     -0.75      0.78
  -11   19    6     -5.36     -7.31
  -11   20    6      2.11     -2.39
  -11   21    6      0.31     -2.88
  -11   22    6     -3.94      4.63
  -11   23    6      0.98     -2.89
  -10   22    6      0.80     -2.48
   -9   21    6      0.03     -4.82
   -8   20    6     -1.71     -1.39
   -7   19    6      2.80    -11.77
   -6   18    6     -2.40      0.50
   -5   17    6     -0.40      1.79
   -4   16    6      0.29      2.20
   -3   15    6     -2.33      8.65
   -2   14    6      2.72     -8.29
   -1   13    6    -14.98     -6.51
    0   12    6     -0.86      1.92
    1   11    6      1.24      0.24
    2   10    6      3.03     -1.84
    3    9    6      4.39      7.78
    4    8    6      4.30      8.80
    5    7    6     -9.25     12.57
    6    6    6     14.74     -6.03
  -12    7    6      6.42     -3.07
  -12    8    6      2.24      2.19
  -12    9    6     -2.11     -5.93
  -12   10    6     -4.61     -7.62
  -12   11    6      8.56      6.76
  -12   12    6      3.04      5.35
  -12   13    6      0.79      8.53
  -12   14    6     10.39     -5.04
  -12   15    6     -0.70     -0.44
  -12   16    6      2.43      3.51
  -12   17    6    -10.37      4.39
  -12   18    6     -6.95     -0.23
  -12   19    6      2.97     -8.39
  -12   20    6     -1.53      1.12
  -12   21    6      4.18      8.60
  -12   22    6      2.38      2.81
  -12   23    6     -0.54     -0.27
  -12   24    6     -0.87     -4.66
  -12   25    6      0.23     -2.86
  -11   24    6     -2.00     -2.51
  -10   23    6     -3.42      1.62
   -9   22    6      3.32     -4.69
   -8   21    6      3.88     -0.90
   -7   20    6      4.33     -0.92
   -6   19    6     -0.39     -2.21
   -5   18    6     -5.15      3.01
   -4   17    6      3.09      5.17
   -3   16    6     -3.01      2.72
   -2   15    6      7.97     -1.64
   -1   14    6     -2.36     -5.69
    0   13    6      9.14     -7.85
    1   12    6      0.00      2.29
    2   11    6     -3.59     -1.59
    3   10    6     12.50      0.69
    4    9    6     -0.07     13.47
    5    8    6     -2.74     12.08
    6    7    6      3.86     -4.94
  -13    7    6     -0.79      5.38
  -13    8    6     -1.74      2.53
  -13    9    6      2.27     -9.16
  -13   10    6      8.52     -3.72
  -13   11    6     -5.20      0.53
  -13   12    6     -1.48     -1.48
  -13   13    6      7.30      5.71
  -13   14    6     -0.17      2.25
  -13   15    6      3.44      0.16
  -13   16    6     -1.98     -9.42
  -13   17    6      0.68     -4.51
  -13   18    6     -5.32     -2.80
  -13   19    6      0.34     12.02
  -13   20    6     -4.21      1.00
  -13   21    6      0.77      3.32
  -13   22    6      4.23     -4.03
  -13   23    6      3.04      3.29
  -13   24    6      4.76      1.30
  -13   25    6      0.57      0.53
  -13   26    6     -3.42     -0.59
  -13   27    6      1.49     -3.22
  -12   26    6      2.38     -2.08
  -11   25    6      4.30      2.39
  -10   24    6     -3.56      5.03
   -9   23    6     -4.26     -0.55
   -8   22    6      2.17     -3.90
   -7   21    6      3.40     -1.99
   -6   20    6      5.99     -1.19
   -5   19    6      1.88     -3.34
   -4   18    6      1.58     -1.59
   -3   17    6      4.01     -0.72
   -2   16    6      4.90      0.36
   -1   15    6      7.16     -1.74
    0   14    6      6.89    -10.93
    1   13    6     -1.86     -5.64
    2   12    6      2.12      0.28
    3   11    6      7.05      3.15
    4   10    6      1.25     -1.45
    5    9    6      3.67     -6.98
    6    8    6     -0.99      5.50
    7    7    6      2.03     -2.44
  -14    8    6      4.13     -3.27
  -14    9    6      0.88     -2.68
  -14   10    6      2.89      5.32
  -14   11    6      1.17     -2.68
  -14   12    6     -2.42      1.67
  -14   13    6     -8.58      3.21
  -14   14    6     -3.83      0.82
  -14   15    6      2.85     -1.42
  -14   16    6      3.54      0.63
  -14   17    6     -0.63      0.03
  -14   18    6      3.72      4.42
  -14   19    6     -2.59      0.33
  -14   20    6      0.22      3.23
  -14   21    6     -2.30      0.38
  -14   22    6     -4.36      4.48
  -14   23    6      2.01      1.05
  -14   24    6      1.74     -3.70
  -14   25    6      3.74      4.48
  -14   26    6      3.18     -0.88
  -14   27    6      0.37     -2.71
  -14   28    6     -2.04      0.92
  -14   29    6     -0.51      3.84
  -13   28    6      0.18     -5.94
  -12   27    6      4.82      2.02
  -11   26    6      4.28      0.25
  -10   25    6     -2.09     -1.45
   -9   24    6     -2.67      2.64
   -8   23    6     -1.79     -0.03
   -7   22    6     -3.51     -0.01
   -6   21    6      5.66     -0.34
   -5   20    6      3.53     -0.78
   -4   19    6      0.71     -1.85
   -3   18    6      2.51     -1.85
   -2   17    6      0.89      5.00
   -1   16    6      5.28      1.30
    0   15    6     -2.19     -9.26
    1   14    6      3.78      1.79
    2   13    6      4.71     -5.70
    3   12    6    -11.45     -7.09
    4   11    6      4.46     -0.46
    5   10    6     -0.27      0.63
    6    9    6     -2.24     -4.19
    7    8    6      8.56     -7.08
  -15    8    6     -3.98      3.43
  -15    9    6     -1.96     -2.29
  -15   10    6     -6.63    -11.19
  -15   11    6     -4.45      2.14
  -15   12    6      9.48      5.30
  -15   13    6     -2.32      8.00
  -15   14    6     -4.61      6.22
  -15   15    6     -1.60      0.89
  -15   16    6      5.82     -4.41
  -15   17    6      4.35     -5.18
  -15   18    6      4.80      5.33
  -15   19    6     -0.16      1.56
  -15   20    6     -2.19      2.03
  -15   21    6     -4.84      3.00
  -15   22    6      2.33      2.36
  -15   23    6     -0.49      0.50
  -15   24    6      3.48      3.92
  -15   25    6     -1.23     -4.75
  -15   26    6     -2.00     -2.08
  -15   27    6      1.81     -1.39
  -15   28    6     -1.78      3.39
  -15   29    6     -2.23      0.33
  -15   30    6     -2.09     -1.25
  -15   31    6      2.81     -0.70
  -14   30    6     -4.67      2.91
  -13   29    6     -1.13     -0.43
  -12   28    6      4.00     -2.88
  -11   27    6     -1.99     -0.52
  -10   26    6      4.54     -3.26
   -9   25    6     -2.12     -0.73
   -8   24    6     -2.87     -1.03
   -7   23    6      2.02     -1.90
   -6   22    6      3.35      0.81
   -5   21    6      1.34      1.51
   -4   20    6      3.73     -2.08
   -3   19    6      3.52     -0.78
   -2   18    6      1.51      5.27
   -1   17    6      1.92      6.07
    0   16    6     -3.06     -3.29
    1   15    6      1.85     -5.40
    2   14    6      1.65     -6.34
    3   13    6     -1.61      4.29
    4   12    6      3.77      1.80
    5   11    6     -3.72      3.06
    6   10    6      1.14     -0.65
    7    9    6      5.84      0.16
    8    8    6      1.49     -6.97
  -16    9    6      0.04      4.51
  -16   10    6    -10.01     -0.38
  -16   11    6     -1.33     -5.85
  -16   12    6      1.38      3.86
  -16   13    6      0.42      1.80
  -16   14    6     -0.84     -6.41
  -16   15    6     -1.14      0.44
  -16   16    6      1.06      3.59
  -16   17    6      2.84      8.37
  -16   18    6     -2.63     -1.59
  -16   19    6     -2.13     -0.04
  -16   20    6      1.72     -0.44
  -16   21    6     -0.13     -0.09
  -16   22    6      1.96      4.00
  -16   23    6      2.91     -1.44
  -16   24    6     -0.39     -1.74
  -16   25    6      1.74      1.00
  -16   26    6     -3.24      1.09
  -16   27    6     -2.46      0.82
  -16   28    6     -0.79      2.07
  -16   29    6      0.19     -3.96
  -16   30    6     -2.33     -7.19
  -16   31    6     -2.27     -4.53
  -16   32    6     -3.35     -1.84
  -16   33    6      0.92     -1.10
  -15   32    6      3.74     -0.68
  -14   31    6     -3.42      4.05
  -13   30    6     -2.13      2.96
  -12   29    6     -3.02     -2.22
  -11   28    6      1.40      0.20
  -10   27    6      5.88     -7.78
   -9   26    6     -2.31     -4.64
   -8   25    6     -2.71     -2.98
   -7   24    6      1.34      2.23
   -6   23    6      3.34      2.03
   -5   22    6      3.54      0.01
   -4   21    6     -2.27     -1.78
   -3   20    6     -0.32      1.93
   -2   19    6     -0.31     -0.99
   -1   18    6     -1.77     -2.83
    0   17    6      1.24     -1.16
    1   16    6      4.58      1.17
    2   15    6     -4.63      0.73
    3   14    6      0.72      3.23
    4   13    6     -3.65     -2.46
    5   12    6     -2.23      1.10
    6   11    6     -0.94     -4.09
    7   10    6      7.30     -0.88
    8    9    6     -2.20      2.02
  -17    9    6      1.05     -2.72
  -17   10    6      2.01      1.86
  -17   11    6      5.05     -1.44
  -17   12    6      1.08      0.00
  -17   13    6     -3.63     -4.82
  -17   14    6     -2.40      6.49
  -17   15    6     -2.74      1.80
  -17   16    6     -1.94      4.42
  -17   17    6     -1.85     -1.50
  -17   18    6     -2.97     -6.68
  -17   19    6      4.75      2.91
  -17   20    6     -3.70      6.79
  -17   21    6     -2.57      1.71
  -17   22    6     -1.67     -2.11
  -17   23    6      0.54      0.22
  -17   24    6     -2.41     -0.56
  -17   25    6      2.28      1.69
  -17   26    6     -1.02     -1.37
  -17   27    6      1.94     -2.61
  -17   28    6      2.62     -1.53
  -17   29    6     -1.81     -0.99
  -17   30    6      6.80     -0.28
  -17   31    6      0.63     -3.63
  -17   32    6     -4.30      0.59
  -15   33    6     -3.61     -3.90
  -14   32    6      5.06     -0.48
  -13   31    6      2.94     -0.54
  -12   30    6      2.10     -0.85
  -11   29    6     -0.29     -2.99
  -10   28    6     -5.90     -1.07
   -9   27    6     -0.25     -5.39
   -8   26    6      0.82     -1.60
   -7   25    6      2.58      2.12
   -6   24    6     -0.17      4.05
   -5   23    6     -0.28      4.94
   -4   22    6      3.33     -3.80
   -3   21    6     -1.64      1.83
   -2   20    6     -5.14     -2.98
   -1   19    6     -2.82      0.53
    0   18    6      5.81      3.29
    1   17    6      0.00     -3.45
    2   16    6     -4.28     -1.70
    3   15    6      4.21      0.22
    4   14    6     -6.56      3.71
    5   13    6      1.52      2.05
    6   12    6     -3.28     -5.25
    7   11    6     -3.30      7.15
    8   10    6      2.02     -4.92
    9    9    6      7.41     -2.30
  -18   10    6      4.63      4.63
  -18   11    6      1.79     -8.00
  -18   12    6      8.75      1.06
  -18   13    6      1.63      4.08
  -18   14    6     -1.12      2.21
  -18   15    6     -1.29      2.99
  -18   16    6      1.89     -1.94
  -18   17    6     -4.92     -0.52
  -18   18    6     -4.34     -5.06
  -18   19    6     -2.56      4.43
  -18   20    6     -2.97      1.96
  -18   21    6     -1.01      1.89
  -18   22    6     -0.49      0.74
  -18   23    6     -1.53      6.71
  -18   24    6      3.18     -0.48
  -18   25    6      1.33      0.83
  -18   26    6     -7.39      2.37
  -18   27    6     -1.88     -3.46
  -18   28    6      5.02      1.04
  -18   29    6      7.67     -3.52
  -18   30    6      6.16     -0.36
  -18   31    6      3.01     -2.04
  -18   33    6      2.13      5.02
  -14   33    6      0.18     -3.06
  -13   32    6     -1.28     -0.75
  -12   31    6      2.24     -2.81
  -11   30    6      1.33     -2.44
  -10   29    6      1.99      3.30
   -9   28    6      1.30      0.81
   -8   27    6     -3.13      1.52
   -7   26    6      2.02      1.14
   -6   25    6      2.97      4.16
   -5   24    6     -4.04      0.30
   -4   23    6     -0.16      3.12
   -3   22    6     -0.92      1.63
   -2   21    6     -3.33      1.28
   -1   20    6     -2.35      2.04
    0   19    6      1.30     -3.37
    1   18    6      1.04      0.46
    2   17    6      0.42      0.64
    3   16    6     -3.50     -2.83
    4   15    6     -8.92      0.40
    5   14    6      1.70     -0.60
    6   13    6      9.07     -0.30
    7   12    6     -0.45     -5.59
    8   11    6     -3.67      3.57
    9   10    6     -1.98     -0.34
  -19   10    6      0.09     -0.26
  -19   11    6     11.40     -5.05
  -19   12    6      5.76     -6.81
  -19   13    6      0.47      1.39
  -19   14    6     -0.27     -1.22
  -19   15    6     -4.52      1.08
  -19   16    6      4.10     -3.26
  -19   17    6      0.09      4.68
  -19   18    6      2.19      1.86
  -19   19    6     -1.09      1.91
  -19   20    6     -0.21     -2.59
  -19   21    6     -2.45     -0.69
  -19   22    6      2.38     -1.85
  -19   23    6      2.55      4.23
  -19   24    6     -5.30     -1.86
  -19   25    6     -1.49     -0.05
  -19   26    6      1.73     -1.69
  -19   27    6      4.24     -0.35
  -19   28    6      1.56      2.61
  -19   29    6     -0.08      1.89
  -19   30    6      1.21     -0.98
  -19   31    6      0.60     -3.37
  -19   32    6      7.25     -2.21
  -19   33    6      1.14      3.98
  -13   33    6     -1.24     -0.29
  -12   32    6      0.03      1.00
  -11   31    6      2.28     -1.09
  -10   30    6      3.56     -1.37
   -9   29    6      4.59     -0.73
   -8   28    6      2.76     -1.48
   -7   27    6     -2.67      3.39
   -6   26    6      1.26      3.05
   -5   25    6      1.02      1.76
   -4   24    6      0.58     -1.95
   -3   23    6     -0.71      0.05
   -2   22    6     -1.80      4.38
   -1   21    6     -1.18      0.55
    0   20    6     -2.07      1.99
    1   19    6      1.36     -0.28
    2   18    6     -3.32     -0.84
    3   17    6      1.70     -0.08
    4   16    6      0.88      2.89
    5   15    6      1.45     -0.14
    6   14    6     -3.96      0.67
    7   13    6     -3.21      1.35
    8   12    6     -6.56     -1.42
    9   11    6     -1.41     -2.25
   10   10    6      0.17      8.72
  -20   11    6      0.30     -4.03
  -20   12    6      0.74     -1.59
  -20   13    6      4.01     -1.69
  -20   14    6     -0.31     -0.42
  -20   15    6      3.10     -4.03
  -20   16    6     -0.79      1.42
  -20   17    6      3.10     -1.73
  -20   18    6      0.50      4.33
  -20   19    6      2.44     -0.23
  -20   20    6      0.64      6.89
  -20   21    6      1.72     -1.92
  -20   22    6      0.92     -5.40
  -20   23    6      0.17     -0.90
  -20   24    6     -2.32      1.43
  -20   25    6      0.18     -0.93
  -20   26    6     -3.16      2.17
  -20   27    6     -2.68     -2.84
  -20   28    6     -1.70      0.02
  -20   29    6      0.16      0.57
  -20   30    6     -0.75      2.55
  -20   31    6     -0.19     -1.19
  -20   32    6      5.66     -0.28
  -20   33    6      2.17      1.11
  -12   33    6     -0.32     -0.25
  -11   32    6     -2.90     -0.59
  -10   31    6      0.67     -1.67
   -9   30    6      3.38      3.47
   -8   29    6     -0.29      0.92
   -7   28    6     -1.97     -0.60
   -6   27    6      2.97      2.19
   -5   26    6      1.81      2.25
   -4   25    6     -1.51     -3.96
   -3   24    6     -0.46     -1.58
   -2   23    6      0.73     -1.91
   -1   22    6      0.31      2.67
    0   21    6     -3.41     -0.61
    1   20    6     -0.52      4.04
    2   19    6      0.76      0.77
    3   18    6     -2.31     -7.64
    4   17    6      0.26      1.88
    5   16    6      0.24      0.63
    6   15    6      1.70      8.18
    7   14    6     -3.77      3.35
    8   13    6     -7.62      2.38
    9   12    6     -1.14      4.59
   10   11    6     -2.55     -1.91
  -21   11    6     -6.75      2.78
  -21   12    6      5.69      3.60
  -21   13    6     -0.33     -2.76
  -21   14    6      4.26      2.36
  -21   15    6      2.48     -0.11
  -21   16    6     -1.14     -3.84
  -21   17    6      0.65     -4.19
  -21   18    6     -4.24     -1.68
  -21   19    6      2.89      1.68
  -21   20    6      0.30      4.89
  -21   21    6      3.91     -0.30
  -21   22    6      2.56     -0.05
  -21   23    6      3.88     -0.73
  -21   24    6      0.19      1.32
  -21   25    6     -2.00     -4.64
  -21   26    6      1.93      1.97
  -21   27    6     -0.64      0.74
  -21   28    6      0.77      4.08
  -21   29    6      1.02      0.52
  -21   30    6     -2.44     -0.51
  -21   31    6     -0.13     -1.77
  -21   32    6     -0.42     -2.28
  -21   33    6      1.79     -0.98
  -11   33    6      1.25     -1.45
  -10   32    6     -0.75     -2.86
   -9   31    6     -1.27      4.93
   -8   30    6      3.09      1.91
   -7   29    6      1.50      1.46
   -6   28    6     -3.06      0.07
   -5   27    6      1.63      1.60
   -4   26    6     -2.12      2.46
   -3   25    6      4.70     -4.11
   -2   24    6      1.97     -4.40
   -1   23    6     -0.80     -1.53
    0   22    6     -0.02      1.09
    1   21    6      3.24      2.08
    2   20    6     -2.09     -0.92
    3   19    6     -0.98      1.48
    4   18    6      6.69     -0.01
    5   17    6     -3.41     -1.77
    6   16    6     -0.83      8.55
    7   15    6     -0.08      1.15
    8   14    6     -0.76      7.57
    9   13    6     -3.49     -0.08
   10   12    6     -2.04      4.16
   11   11    6     -2.20      5.10
  -22   12    6      1.69      5.36
  -22   13    6     -3.48      0.37
  -22   14    6     -2.24     -2.31
  -22   15    6     -0.70      2.99
  -22   16    6      6.42      2.57
  -22   17    6     -7.74      2.44
  -22   18    6     -0.44     -8.19
  -22   19    6     -5.14     -1.64
  -22   20    6     -1.21     -3.12
  -22   21    6     -0.31      2.34
  -22   22    6      0.12      0.94
  -22   23    6      3.81     -3.06
  -22   24    6      0.93      0.18
  -22   25    6     -1.20     -1.81
  -22   26    6     -2.12     -5.71
  -22   27    6     -2.72     -0.54
  -22   28    6      5.04     -0.29
  -22   29    6      1.59      0.84
  -22   30    6      5.21     -1.30
  -22   31    6     -2.17      2.93
  -22   32    6     -2.86      0.02
  -22   33    6     -0.01      1.33
  -10   33    6     -0.63     -5.65
   -9   32    6     -3.08     -6.81
   -8   31    6     -2.61      2.20
   -7   30    6     -2.24     -0.25
   -6   29    6     -3.83      1.33
   -5   28    6      3.65      5.11
   -4   27    6     -0.37     -0.91
   -3   26    6      0.03     -1.32
   -2   25    6     -5.92     -0.69
   -1   24    6      1.34     -6.26
    0   23    6      1.43     -2.73
    1   22    6      2.48      0.88
    2   21    6     -0.67      5.96
    3   20    6      5.09     -5.42
    4   19    6      5.87     -9.26
    5   18    6      5.00      1.32
    6   17    6      0.70      1.68
    7   16    6      1.30      3.01
    8   15    6     -2.95      3.27
    9   14    6     -2.55      4.46
   10   13    6      2.10      5.25
   11   12    6      6.95      0.07
  -23   12    6      1.27      3.22
  -23   13    6     -1.49      8.37
  -23   14    6     -4.69      1.86
  -23   15    6     -1.50     -1.22
  -23   16    6     -0.70      6.44
  -23   17    6     -0.16      0.66
  -23   18    6      1.22      0.51
  -23   19    6      0.86     -2.19
  -23   20    6     -2.31     -4.29
  -23   21    6     -2.06      1.48
  -23   22    6      1.13      0.60
  -23   23    6      0.11     -1.25
  -23   24    6      1.93     -0.29
  -23   25    6     -0.02     -2.39
  -23   26    6     -4.69     -1.43
  -23   27    6     -1.94      1.61
  -23   28    6     -4.65     -2.42
  -23   29    6      0.04      3.74
  -23   31    6     -1.36      4.24
  -23   32    6     -1.41     -1.28
   -8   32    6     -7.97     -3.32
   -7   31    6     -2.05      0.89
   -6   30    6      0.79     -0.28
   -5   29    6     -2.19     -1.71
   -4   28    6      0.20      0.46
   -3   27    6     -3.60      0.03
   -2   26    6      0.37      1.03
   -1   25    6      0.08      1.64
    0   24    6     -1.88      1.73
    1   23    6     -3.38     -3.72
    2   22    6      0.24      0.11
    3   21    6      1.70     -1.76
    4   20    6      2.17     -1.46
    5   19    6      0.90     -4.68
    6   18    6      0.71    -11.03
    7   17    6      3.13     -0.51
    8   16    6      5.09      3.36
    9   15    6     -2.61      4.96
   10   14    6      1.47      1.10
   11   13    6      1.62     -0.26
   12   12    6      3.03     -2.49
  -24   13    6      0.71      2.87
  -24   14    6      1.63     -0.88
  -24   15    6     -2.81      2.36
  -24   16    6     -1.59      5.23
  -24   17    6      3.26      5.77
  -24   18    6      2.12     -3.06
  -24   19    6      2.00     -1.41
  -24   20    6     -4.09     -3.88
  -24   21    6      3.11     -5.74
  -24   22    6      2.43     -0.46
  -24   23    6      2.81     -1.76
  -24   24    6      2.00      0.29
  -24   25    6     -0.01      4.66
  -24   26    6      0.14     -3.35
  -24   27    6      3.82     -1.26
  -24   28    6     -0.33      3.11
  -24   29    6     -3.06      2.85
  -24   30    6     -1.21      6.54
  -24   31    6      0.76      7.12
  -24   32    6     -0.40      5.72
   -6   31    6     -1.72     -3.06
   -5   30    6     -3.31     -5.30
   -4   29    6     -1.45     -3.18
   -3   28    6     -4.03     -4.89
   -2   27    6      0.45      1.65
   -1   26    6     -0.97      2.13
    0   25    6      0.69      0.40
    1   24    6     -3.29     -1.34
    2   23    6     -0.69      0.32
    3   22    6     -4.71      2.55
    4   21    6     -1.61      0.05
    5   20    6     -5.84     -3.62
    6   19    6      1.96     -6.94
    7   18    6     -1.91     -2.81
    8   17    6      2.21     -0.36
    9   16    6     -1.11     -2.61
   10   15    6      4.25      0.28
   11   14    6     -1.24      1.49
   12   13    6      1.83      0.47
  -25   13    6      0.03     -7.27
  -25   14    6     -1.26      0.85
  -25   15    6     -3.34      4.31
  -25   16    6      7.28      1.33
  -25   17    6     -0.96      4.12
  -25   18    6      0.29     -0.32
  -25   19    6     -3.36      1.57
  -25   20    6      1.87     -2.10
  -25   21    6      1.69      0.05
  -25   22    6     -1.58     -1.75
  -25   23    6      0.71     -1.41
  -25   24    6      1.55     -1.00
  -25   25    6     -1.67      0.49
  -25   26    6      6.43      3.90
  -25   27    6      4.27     -2.40
  -25   28    6     -0.29      1.78
  -25   30    6     -0.12      3.15
  -25   31    6      1.32      2.98
  -25   32    6      2.92      4.07
   -5   31    6     -3.39     -2.61
   -4   30    6     -4.00     -1.92
   -3   29    6     -1.53     -5.50
   -2   28    6     -2.01     -3.97
   -1   27    6     -2.02      4.04
    0   26    6      2.08      8.89
    1   25    6      1.76      2.91
    2   24    6     -1.70     -4.93
    3   23    6     -2.09      0.08
    4   22    6     -4.08      1.31
    5   21    6     -0.13     -1.31
    6   20    6     -1.17      1.72
    7   19    6     -1.15      4.90
    8   18    6     -4.61     -5.00
    9   17    6     -1.65     -3.40
   10   16    6      3.19     -2.34
   11   15    6      2.83     -0.23
   12   14    6     -2.00     -4.08
   13   13    6     -0.99     -0.46
  -26   14    6      0.32      3.30
  -26   15    6      3.27     -0.58
  -26   16    6      1.48     -0.51
  -26   17    6      3.79      0.00
  -26   18    6     -2.58      1.69
  -26   19    6     -0.97      1.40
  -26   20    6      1.82      3.80
  -26   21    6     -0.69      2.38
  -26   22    6      4.49     -1.53
  -26   23    6      0.85     -2.49
  -26   24    6     -6.78      2.95
  -26   25    6     -0.95     -2.35
  -26   26    6     -1.88     -1.28
  -26   27    6      4.37     -0.98
  -26   29    6     -1.58      0.08
  -26   30    6     -1.26     -1.89
  -26   31    6      1.99      0.91
   -4   31    6     -1.60     -2.32
   -3   30    6     -1.05     -1.41
   -2   29    6      2.07     -2.18
   -1   28    6      5.53      0.22
    0   27    6      3.01      5.05
    1   26    6      0.44      6.54
    2   25    6      1.32     -2.19
    3   24    6      3.20     -5.23
    4   23    6      0.95     -1.94
    5   22    6      4.52     -1.66
    6   21    6     -2.40     -0.09
    7   20    6      0.21     -0.50
    8   19    6     -0.86     -1.29
    9   18    6      0.39     -0.72
   10   17    6     -7.72     -2.06
   11   16    6     -2.12     -0.58
   12   15    6      2.01     -0.78
   13   14    6      3.66     -0.43
  -27   14    6      0.97     -2.16
  -27   15    6      1.85      6.03
  -27   16    6     -2.07     -6.56
  -27   17    6      2.95      2.18
  -27   18    6      0.36      0.97
  -27   19    6      2.04     -2.09
  -27   20    6      0.70     -0.13
  -27   21    6      3.13      2.28
  -27   22    6     -4.38      2.03
  -27   23    6      3.08      3.75
  -27   24    6     -1.65     -3.03
  -27   25    6     -3.85     -3.29
  -27   26    6     -1.94     -4.72
  -27   28    6      1.16     -1.25
  -27   29    6      0.64      3.15
  -27   30    6      4.96      5.23
  -27   31    6     -2.02      4.36
   -2   30    6      2.47     -2.47
   -1   29    6      2.01     -2.86
    0   28    6      3.21     -1.05
    1   27    6      1.70      4.20
    2   26    6      2.96      4.49
    3   25    6      0.29     -1.59
    4   24    6      1.52     -3.57
    5   23    6     -0.18     -5.99
    6   22    6      1.44      1.01
    7   21    6     -6.29     -2.32
    8   20    6     -6.87      0.89
    9   19    6      2.50     -1.33
   10   18    6      1.92     -1.42
   11   17    6      3.13      0.30
   12   16    6      1.98      1.34
   13   15    6     -1.47      5.39
   14   14    6      5.15      2.07
  -28   15    6      1.22     -2.99
  -28   16    6      2.71      2.05
  -28   17    6      4.66     -2.00
  -28   18    6      1.49     -1.35
  -28   19    6      0.03     -5.43
  -28   20    6      0.07     -6.28
  -28   21    6     -0.23      6.75
  -28   22    6      1.93      0.73
  -28   23    6      3.91     -0.81
  -28   24    6      2.73     -2.04
  -28   25    6     -2.62     -4.85
  -28   27    6     -1.09     -3.98
  -28   28    6      1.94     -2.96
  -28   29    6      0.61     -2.32
  -28   30    6      1.65      0.14
    0   29    6      0.47      0.05
    1   28    6     -0.76      0.60
    2   27    6      0.64      3.14
    3   26    6      3.54      0.23
    4   25    6      4.65     -2.65
    5   24    6      0.07      2.95
    6   23    6     -1.21      2.20
    7   22    6     -9.29      1.01
    8   21    6     -0.41      0.11
    9   20    6     -0.09      1.37
   10   19    6      1.37     -2.33
   11   18    6      3.46     -8.02
   12   17    6      8.73     -2.21
   13   16    6      5.63      2.91
   14   15    6     -2.08      3.17
  -29   15    6      7.45      1.70
  -29   16    6      4.49     -3.95
  -29   17    6      2.24    -14.99
  -29   18    6     -4.52     -6.79
  -29   19    6    -12.71     -6.14
  -29   20    6     -0.42     -0.43
  -29   21    6      1.87     -3.35
  -29   22    6      0.50      2.55
  -29   23    6      3.28     -0.21
  -29   24    6      0.49      4.99
  -29   26    6      2.31     -4.17
  -29   27    6      4.51     -4.05
  -29   28    6     -0.77     -5.38
  -29   29    6      1.02     -3.74
    2   28    6     -0.70      0.13
    3   27    6     -0.47      0.29
    4   26    6      5.12      1.21
    5   25    6      1.86      2.89
    6   24    6     -2.32     -1.61
    7   23    6     -3.38     -1.31
    8   22    6     -4.33     -3.01
    9   21    6     -1.59      0.74
   10   20    6      0.43      2.72
   11   19    6      1.54      2.17
   12   18    6     -2.49     -2.22
   13   17    6      2.04     -4.47
   14   16    6      4.21     -6.25
   15   15    6      5.91     -0.89
  -30   16    6      2.51     -3.29
  -30   17    6     -1.93     -6.99
  -30   18    6     -5.35     -4.42
  -30   19    6     -9.30     -2.27
  -30   20    6    -10.12     -3.16
  -30   21    6     -4.78      1.27
  -30   22    6     -2.05     -0.38
  -30   24    6      8.33     10.65
  -30   25    6      0.80      3.46
  -30   26    6     -0.20      5.01
  -30   27    6      0.52      1.25
  -30   28    6      1.05     -7.69
    4   27    6      1.88      0.42
    5   26    6      2.95      1.44
    6   25    6      0.73     -2.56
    7   24    6     -0.02      1.22
    8   23    6     -7.19     -2.11
    9   22    6     -3.91     -1.70
   10   21    6     -1.51      0.22
   11   20    6     -1.31      3.58
   12   19    6      2.94      4.41
   13   18    6      2.22     -1.24
   14   17    6      1.15     -0.60
   15   16    6      1.42     -8.27
  -31   16    6      6.69     -6.11
  -31   17    6      5.65     -4.20
  -31   18    6      8.26     -2.98
  -31   19    6      0.49      1.37
  -31   20    6     -5.17     -5.19
  -31   21    6     -7.63      1.91
  -31   22    6     -3.87     -1.47
  -31   23    6      4.65      1.34
  -31   24    6      0.31      6.49
  -31   25    6      3.47      8.29
  -31   26    6      1.80      0.21
  -31   27    6     -1.60      2.46
    7   25    6      2.20     -1.62
    8   24    6     -1.91     -2.96
    9   23    6     -3.45     -0.53
   10   22    6     -0.64      3.23
   11   21    6     -2.79     -1.36
   12   20    6     -3.04     -0.14
   13   19    6      2.84     -4.16
   14   18    6      5.38     -3.00
   15   17    6      0.87     -4.64
   16   16    6      6.37     -5.69
  -32   17    6     11.88     -8.54
  -32   18    6      9.74    -11.22
  -32   19    6      2.40     -3.41
  -32   20    6     -0.97     -1.46
  -32   21    6     -2.29     -3.50
  -32   23    6     -0.10     -0.27
  -32   24    6     -1.91      4.46
  -32   25    6     -4.07      5.63
   11   22    6     -2.32      0.98
   12   21    6     -3.00     -3.88
   13   20    6     -0.72     -2.51
   14   19    6      2.30     -3.27
   15   18    6      0.45     -2.84
   16   17    6      4.80     -4.67
  -33   17    6      6.62     -2.63
  -33   18    6      3.96     -6.60
  -33   19    6      5.12     -7.35
  -33   20    6     -0.38     -1.18
  -33   21    6     -1.10     -1.52
  -33   22    6     -4.79     -1.91
   -2    4    5    -15.78     -5.62
   -2    5    5    -23.08      5.35
   -1    4    5    -24.61      6.68
   -3    5    5     19.83     31.74
   -3    6    5     45.46     36.55
   -3    7    5    -25.97    -11.85
   -2    6    5    -20.70     26.89
   -1    5    5     36.93      1.74
    0    4    5     -5.92     -2.70
    1    3    5     23.99     33.23
   -4    4    5     -3.58     15.70
   -4    5    5     31.81    -14.18
   -4    6    5     -8.63     30.31
   -4    7    5     20.38      2.23
   -4    8    5     -1.36    -16.31
   -4    9    5      8.49    -13.79
   -3    8    5     10.05     20.97
   -2    7    5     -9.99     26.37
   -1    6    5      4.23     10.36
    0    5    5     20.52     10.26
    2    3    5    -28.06     -9.83
   -5    3    5      0.31     -6.43
   -5    4    5    -29.78      5.19
   -5    5    5    -20.42     29.40
   -5    6    5      4.58     13.39
   -5    7    5     15.40      3.69
   -5    8    5     -2.25    -29.79
   -5    9    5    -12.55     -2.39
   -5   10    5    -12.12    -10.29
   -5   11    5     -4.19      3.83
   -4   10    5      7.08     -8.14
   -3    9    5      4.50     -1.15
   -2    8    5      9.65     -1.16
   -1    7    5    -16.23    -16.61
    0    6    5    -25.86     28.87
    1    5    5      9.79      1.83
    2    4    5    -17.86     26.41
    3    3    5    -26.31     13.74
   -6    4    5     15.01     -4.21
   -6    5    5      1.14    -11.04
   -6    6    5      2.12     18.85
   -6    7    5    -28.30     -5.08
   -6    8    5     -4.16      7.41
   -6    9    5    -19.62     -9.60
   -6   10    5      8.30     -1.00
   -6   11    5    -15.10      3.22
   -6   12    5     -0.12     -9.26
   -6   13    5      4.54     -2.26
   -5   12    5     -6.25     -7.04
   -4   11    5      6.32     -9.99
   -3   10    5     -3.82      4.70
   -2    9    5    -16.53    -13.17
   -1    8    5    -11.86      5.08
    0    7    5     -9.22     13.19
    1    6    5     -2.84     12.74
    2    5    5     -9.66    -11.97
    3    4    5     17.99      6.18
   -7    4    5     -1.90     -1.83
   -7    5    5     -2.02    -21.86
   -7    6    5    -21.26    -18.64
   -7    7    5      5.15      0.24
   -7    8    5      0.07     14.92
   -7    9    5     -7.60    -13.18
   -7   10    5     -4.26     -5.41
   -7   11    5    -22.16     11.15
   -7   12    5      6.71     -2.88
   -7   13    5     -4.21      6.44
   -7   14    5     -5.68    -12.98
   -7   15    5      3.08      8.97
   -6   14    5    -16.99      9.91
   -5   13    5     -8.87     -9.68
   -4   12    5     -2.39     -5.11
   -3   11    5      4.59     -9.84
   -2   10    5     -2.25    -11.67
   -1    9    5     -8.08      1.91
    0    8    5      1.87     -8.52
    1    7    5     -7.75     -8.96
    2    6    5     28.78    -11.40
    3    5    5    -12.96    -11.64
    4    4    5    -31.13     -4.55
   -8    5    5     16.16      2.33
   -8    6    5     11.88    -19.46
   -8    7    5     -7.96     19.77
   -8    8    5     -7.22     -9.33
   -8    9    5     -1.54      2.50
   -8   10    5     -0.09      4.56
   -8   11    5     -6.10      7.76
   -8   12    5      1.01      1.42
   -8   13    5     -1.70     12.35
   -8   14    5     -1.30     -9.62
   -8   15    5     -2.27     11.12
   -8   16    5     -0.83      7.78
   -8   17    5      8.45      6.05
   -7   16    5      3.23      4.46
   -6   15    5      1.41      5.49
   -5   14    5     -6.64      0.33
   -4   13    5     -4.63      6.09
   -3   12    5      5.07    -14.07
   -2   11    5    -16.78    -27.01
   -1   10    5     -2.66    -14.20
    0    9    5     14.62     10.45
    1    8    5     -6.75     11.61
    2    7    5      0.91      8.28
    3    6    5    -17.34    -31.58
    4    5    5    -20.55     -3.32
   -9    5    5      7.51      2.68
   -9    6    5      3.65    -10.32
   -9    7    5      7.63    -29.29
   -9    8    5     11.33      8.77
   -9    9    5      3.58     11.38
   -9   10    5    -13.44     14.61
   -9   11    5     12.51    -10.30
   -9   12    5     10.19      5.69
   -9   13    5      9.53      2.77
   -9   14    5     -2.96     -2.09
   -9   15    5      1.90     -6.52
   -9   16    5     -3.36      6.96
   -9   17    5      4.01      7.42
   -9   18    5      0.25     12.12
   -9   19    5     -1.04     -2.03
   -8   18    5      2.63      1.24
   -7   17    5     -5.17     -3.44
   -6   16    5    -14.92      1.14
   -5   15    5     -1.27      1.01
   -4   14    5     10.03    -10.34
   -3   13    5      0.38     -6.38
   -2   12    5      0.37     -4.11
   -1   11    5    -15.31     -3.55
    0   10    5     -8.34     -2.38
    1    9    5      8.51      9.60
    2    8    5      7.73     -3.61
    3    7    5     -2.54     -2.24
    4    6    5     -0.11    -14.37
    5    5    5      0.91     -8.62
  -10    6    5    -12.22     -2.16
  -10    7    5     11.80    -19.04
  -10    8    5     -6.16     -3.78
  -10    9    5     -4.25     -9.31
  -10   10    5    -12.22     -0.50
  -10   11    5      0.89    -10.74
  -10   12    5      4.17      0.32
  -10   13    5      4.95     -9.87
  -10   14    5      1.45     -2.56
  -10   15    5      1.37     -3.70
  -10   16    5     -9.06      7.64
  -10   17    5     -4.80     -9.69
  -10   18    5      1.12      4.92
  -10   19    5      4.60     -1.98
  -10   20    5      0.60      5.33
  -10   21    5     -2.58      5.18
   -9   20    5     -2.31     -2.35
   -8   19    5     -8.43     -2.63
   -7   18    5     -6.79      3.90
   -6   17    5      0.37     -2.32
   -5   16    5     -4.65      6.88
   -4   15    5      2.59     -2.49
   -3   14    5      9.43      1.09
   -2   13    5     -1.34      4.73
   -1   12    5     -0.92     -9.32
    0   11    5    -21.13     -0.65
    1   10    5     -3.48      4.54
    2    9    5      1.15    -23.29
    3    8    5      1.98     -7.07
    4    7    5    -11.68    -14.67
    5    6    5      1.30     14.33
  -11    6    5    -20.93      9.64
  -11    7    5     -9.85     -3.46
  -11    8    5    -16.95      0.80
  -11    9    5    -13.93      1.02
  -11   10    5     -1.27    -19.28
  -11   11    5     -4.13     -2.89
  -11   12    5      1.90      0.31
  -11   13    5    -10.54      9.49
  -11   14    5     -0.66     -4.79
  -11   15    5     -7.14      0.29
  -11   16    5     -2.44     -7.30
  -11   17    5     -3.76     -7.41
  -11   18    5     -3.26     -9.32
  -11   19    5      1.22      4.71
  -11   20    5      5.65      4.45
  -11   21    5     -2.04      0.47
  -11   22    5     -5.68      3.81
  -11   23    5     -0.02      4.18
  -10   22    5     -0.68     -1.37
   -9   21    5      1.20      2.55
   -8   20    5     -0.80      2.63
   -7   19    5     -5.79      0.19
   -6   18    5     -0.52    -11.97
   -5   17    5      0.50     -0.93
   -4   16    5      8.20     -2.14
   -3   15    5      8.83     14.17
   -2   14    5      7.26     -4.05
   -1   13    5      4.38     -1.16
    0   12    5    -11.74      6.96
    1   11    5      3.01    -20.99
    2   10    5     -7.74     -7.12
    3    9    5      5.84      2.74
    4    8    5      2.14     -9.13
    5    7    5    -12.13      1.31
    6    6    5      0.38      9.50
  -12    7    5    -17.53      5.94
  -12    8    5     -7.16      0.16
  -12    9    5     -6.76      2.08
  -12   10    5      2.18      2.61
  -12   11    5     -3.62     -1.36
  -12   12    5     12.36     -5.12
  -12   13    5      0.10      1.37
  -12   14    5    -10.71     -2.60
  -12   15    5     -8.92     -4.96
  -12   16    5     -1.93     -7.20
  -12   17    5     -2.49      4.93
  -12   18    5      1.93     -1.62
  -12   19    5     -5.80      9.59
  -12   20    5     -3.71     -6.45
  -12   21    5      5.08     -3.20
  -12   22    5      4.72     -5.20
  -12   23    5     -0.73      4.57
  -12   24    5     -3.63      1.97
  -12   25    5      0.02     -0.89
  -11   24    5      5.08      0.09
  -10   23    5      0.41      0.64
   -9   22    5      0.21      2.82
   -8   21    5     -3.29      0.55
   -7   20    5     -4.15      0.50
   -6   19    5     -0.93     -1.38
   -5   18    5      0.19     -8.14
   -4   17    5      1.39     -1.94
   -3   16    5      6.10      1.09
   -2   15    5     12.30      1.40
   -1   14    5     12.41      0.24
    0   13    5     -1.54     -6.43
    1   12    5     -4.35     -9.21
    2   11    5      6.81      6.76
    3   10    5      4.65     -9.08
    4    9    5    -13.04     -3.11
    5    8    5    -13.09    -18.69
    6    7    5      4.05     -2.57
  -13    7    5    -11.79    -15.95
  -13    8    5     10.86     -7.35
  -13    9    5     -4.97      3.85
  -13   10    5      0.99      7.22
  -13   11    5     -4.06    -12.33
  -13   12    5     -1.77      1.31
  -13   13    5     -4.70      5.41
  -13   14    5     -4.78      2.19
  -13   15    5      4.66     -6.62
  -13   16    5     -2.64     -3.97
  -13   17    5      2.75     -3.81
  -13   18    5      3.52      0.63
  -13   19    5     -5.18      5.09
  -13   20    5      1.24      3.65
  -13   21    5     -4.89     -2.99
  -13   22    5      0.04      0.06
  -13   23    5     -0.38    -10.07
  -13   24    5     -4.54      0.37
  -13   25    5      2.71      3.33
  -13   26    5      0.30     -7.79
  -13   27    5     -0.13     -4.24
  -12   26    5      2.27     -1.58
  -11   25    5     -0.59      0.76
  -10   24    5      2.76     -1.03
   -9   23    5      0.48     -0.64
   -8   22    5      1.43      1.80
   -7   21    5      0.24      1.12
   -6   20    5     -6.94     -2.60
   -5   19    5      2.22     -5.23
   -4   18    5     -0.72     -0.46
   -3   17    5      7.16     -7.28
   -2   16    5      7.37      0.91
   -1   15    5     12.66      2.12
    0   14    5      6.34     -2.55
    1   13    5     -6.71      4.48
    2   12    5     -5.41      7.56
    3   11    5     -3.85     -6.75
    4   10    5     -4.26     -7.62
    5    9    5      2.03     -4.59
    6    8    5     -9.08      2.14
    7    7    5     -5.06     -2.85
  -14    8    5      1.89      7.33
  -14    9    5      2.56     -6.10
  -14   10    5     -5.07      6.27
  -14   11    5     -6.19     10.40
  -14   12    5      2.08     -3.42
  -14   13    5     -1.96      6.80
  -14   14    5      4.63     -5.60
  -14   15    5      0.89     -3.00
  -14   16    5      6.24     -1.85
  -14   17    5      1.66      1.92
  -14   18    5     -2.66      3.74
  -14   19    5     -2.38     -9.38
  -14   20    5    -12.74      3.15
  -14   21    5      3.35      3.69
  -14   22    5      2.16     -1.12
  -14   23    5      1.11      1.14
  -14   24    5      1.54     -0.60
  -14   25    5     -5.96     -4.65
  -14   26    5     -1.61      5.79
  -14   27    5     -2.11      3.16
  -14   28    5     -3.93     -4.56
  -14   29    5     -3.25      0.93
  -13   28    5      0.73      0.69
  -12   27    5      3.55     -0.77
  -11   26    5     -0.34     -0.32
  -10   25    5      0.14     -2.77
   -9   24    5     -3.20     -3.28
   -8   23    5     -2.82     -2.33
   -7   22    5      1.32     -0.24
   -6   21    5     -2.80      0.12
   -5   20    5     -5.54     -5.93
   -4   19    5     -3.76     -4.78
   -3   18    5      8.83     -1.03
   -2   17    5      1.40      2.49
   -1   16    5     -0.11      4.66
    0   15    5      5.37      3.63
    1   14    5     -8.08     -0.15
    2   13    5      2.08     -3.32
    3   12    5     -0.71     -4.94
    4   11    5     -0.61      4.43
    5   10    5     -3.28    -10.90
    6    9    5     -9.36      2.06
    7    8    5      8.20     -0.36
  -15    8    5     -5.02     -1.36
  -15    9    5      0.56     11.19
  -15   10    5      0.25      4.12
  -15   11    5      2.12     -0.87
  -15   12    5      4.18      5.77
  -15   13    5      4.08     -5.03
  -15   14    5     -2.14    -12.36
  -15   15    5      1.21      5.13
  -15   16    5     -1.29      8.87
  -15   17    5      3.05      8.73
  -15   18    5      0.14     -7.80
  -15   19    5      6.58     -0.75
  -15   20    5      4.19      1.78
  -15   21    5     -3.55      3.43
  -15   22    5     -5.31     -0.10
  -15   24    5      1.97      1.00
  -15   25    5      2.88      3.54
  -15   26    5      0.18      5.16
  -15   27    5     -0.91      0.89
  -15   28    5      1.15      3.58
  -15   29    5      1.12      1.21
  -15   30    5     -2.48      0.77
  -15   31    5      2.25      1.34
  -14   30    5      0.88      4.18
  -13   29    5      2.01      0.22
  -12   28    5      2.82      0.52
  -11   27    5     -4.76     -4.30
  -10   26    5     -6.99     -2.60
   -9   25    5      2.38     -1.97
   -8   24    5     -4.77     -0.21
   -7   23    5      2.57     -0.16
   -6   22    5     -2.39      1.53
   -5   21    5      1.11     -6.42
   -4   20    5     -0.22     -1.08
   -3   19    5     -7.76      3.61
   -2   18    5      2.86      8.79
   -1   17    5      4.57      1.83
    0   16    5     -4.47      5.84
    1   15    5     -1.86     -6.19
    2   14    5      2.31     -7.76
    3   13    5     -4.94     -4.71
    4   12    5     -4.30     -2.89
    5   11    5      2.98      0.91
    6   10    5      5.57     15.25
    7    9    5      0.59     -0.22
    8    8    5      6.91     -1.60
  -16    9    5     -0.50     -4.27
  -16   10    5     -3.14      8.00
  -16   11    5      0.65      5.07
  -16   12    5     -9.68     -0.63
  -16   13    5      0.41     -4.41
  -16   14    5      5.46      2.23
  -16   15    5     -0.28     -2.31
  -16   16    5     -4.00      0.88
  -16   17    5      5.08      3.86
  -16   18    5      3.75      7.16
  -16   19    5      6.67     -3.28
  -16   20    5     -3.26     -5.74
  -16   21    5     -1.18     -5.72
  -16   22    5      3.05      0.17
  -16   23    5      5.23      5.93
  -16   24    5      0.35      4.17
  -16   25    5      3.01      2.69
  -16   26    5     -0.99      0.42
  -16   27    5      2.16      0.20
  -16   28    5      0.02     -0.38
  -16   29    5      2.14     -1.04
  -16   30    5      6.30     -2.75
  -16   31    5      0.52     -0.57
  -16   32    5      3.09     -0.04
  -16   33    5      1.88      0.79
  -15   32    5      1.98     -0.54
  -14   31    5      1.27     -4.41
  -13   30    5     -1.26      1.81
  -12   29    5     -2.76     -0.92
  -11   28    5     -4.00     -3.56
  -10   27    5      1.08     -1.62
   -9   26    5     -2.06      3.07
   -8   25    5     -1.98      1.15
   -7   24    5      1.65     -2.32
   -6   23    5     -1.15     -4.10
   -5   22    5      0.25     -0.93
   -4   21    5     -1.76      6.37
   -3   20    5     -2.38      4.88
   -2   19    5      0.32      1.83
   -1   18    5     -0.96      1.15
    0   17    5      0.46      0.83
    1   16    5     -0.79     -3.38
    2   15    5     -2.47     -7.18
    3   14    5     -3.20      3.96
    4   13    5      4.59      0.10
    5   12    5      1.26      0.97
    6   11    5      7.46     -8.48
    7   10    5     -5.40      0.18
    8    9    5      5.12      6.33
  -17    9    5      7.74      0.96
  -17   10    5      4.72      2.84
  -17   11    5     -8.43      6.39
  -17   12    5     -0.49      0.59
  -17   13    5     -7.35     -3.88
  -17   14    5      2.34     -0.70
  -17   15    5     -3.58     -0.90
  -17   16    5     -3.47     -5.83
  -17   17    5     -4.36      3.74
  -17   18    5      2.29      7.32
  -17   19    5      2.93      3.98
  -17   20    5      0.42      0.69
  -17   21    5      1.45      3.43
  -17   22    5     -0.78     -0.46
  -17   23    5     -1.11     -1.31
  -17   24    5      0.84      0.98
  -17   25    5      0.70     -0.26
  -17   26    5      5.10      0.31
  -17   27    5      2.49      0.00
  -17   28    5      1.06      6.08
  -17   29    5     -1.08     -3.55
  -17   30    5      2.73     -3.30
  -17   31    5     -0.60     -4.89
  -17   32    5      0.03     -7.36
  -17   33    5     -0.11     -1.36
  -17   34    5     -3.20      2.30
  -16   34    5      0.66      3.46
  -15   33    5     -1.68      1.42
  -14   32    5     -0.93      0.05
  -13   31    5     -2.24     -0.62
  -12   30    5     -5.52     -3.73
  -11   29    5      1.41     -2.55
  -10   28    5      3.05     -2.13
   -9   27    5     -2.04      2.26
   -8   26    5      1.54     -0.86
   -7   25    5     -6.28      1.97
   -6   24    5      4.55      3.07
   -5   23    5     -0.73      2.27
   -4   22    5      1.58      2.11
   -3   21    5     -2.06      3.18
   -2   20    5     -2.28      0.31
   -1   19    5     -2.39     -2.01
    0   18    5      1.10      2.69
    1   17    5      1.62      0.87
    2   16    5      0.36      1.49
    3   15    5      4.89      4.52
    4   14    5     -0.18     -7.92
    5   13    5     -8.02     -1.97
    6   12    5      4.97      0.14
    7   11    5     -6.99      5.44
    8   10    5     -1.06      0.57
    9    9    5     -0.83      3.09
  -18   10    5      3.91      0.91
  -18   11    5     -5.35      4.79
  -18   12    5     -0.12     -2.52
  -18   13    5     -4.73     -0.78
  -18   14    5     -2.51     -5.30
  -18   15    5     -6.04     -0.71
  -18   16    5      4.47     -5.00
  -18   17    5     -0.29      2.09
  -18   18    5     -0.45     -0.34
  -18   19    5     -5.16      7.77
  -18   20    5      4.17      2.16
  -18   21    5     -0.57      3.78
  -18   22    5      1.58      0.04
  -18   23    5      1.65     -0.48
  -18   24    5     -3.50      2.08
  -18   25    5     -0.56     -3.23
  -18   26    5     -0.12      2.56
  -18   27    5      2.92      0.62
  -18   28    5      2.98      2.76
  -18   29    5     -0.66     -2.88
  -18   30    5      1.11     -3.95
  -18   31    5     -2.34     -3.56
  -18   32    5     -0.04     -4.81
  -18   33    5      0.46      3.29
  -18   34    5     -1.12     -1.09
  -15   34    5     -2.25      2.25
  -14   33    5      1.37     -2.01
  -13   32    5      0.04      4.08
  -12   31    5     -2.13      5.95
  -11   30    5     -2.40     -7.49
  -10   29    5     -3.03     -1.49
   -9   28    5     -2.05      0.21
   -8   27    5     -1.42      0.86
   -7   26    5      3.12      3.33
   -6   25    5      1.42      2.46
   -5   24    5     -1.84     -0.06
   -4   23    5      1.54      0.49
   -3   22    5      0.17      0.62
   -2   21    5     -6.93      1.61
   -1   20    5     -1.32     -0.84
    0   19    5      0.82      2.39
    1   18    5     -3.48     -1.94
    2   17    5     -0.23     -5.08
    3   16    5      3.34     -2.60
    4   15    5     -3.80      1.70
    5   14    5     -0.15      3.08
    6   13    5     -0.65      1.51
    7   12    5      1.94      1.67
    8   11    5      1.34      1.24
    9   10    5      1.11      4.43
  -19   10    5      2.48      7.73
  -19   11    5      2.49     -1.83
  -19   12    5     -2.09      1.26
  -19   13    5     -1.82      0.47
  -19   14    5     -6.48     -2.94
  -19   15    5      8.07     -0.87
  -19   16    5      1.89      1.29
  -19   17    5      0.04     -5.27
  -19   18    5     -7.64     -1.94
  -19   19    5     -6.64     -1.39
  -19   20    5     -3.76      4.35
  -19   21    5     -1.60      0.83
  -19   22    5     -2.82      1.40
  -19   23    5      0.47     -2.28
  -19   24    5     -7.52      0.92
  -19   25    5     -3.47      0.85
  -19   26    5     -1.43      0.48
  -19   27    5      5.78      2.03
  -19   28    5      4.93      2.09
  -19   29    5     -4.15      2.51
  -19   30    5     -1.85     -2.19
  -19   31    5     -1.90     -4.11
  -19   32    5      2.17     -3.99
  -19   33    5      2.85     -1.75
  -19   34    5      1.99     -0.21
  -14   34    5      4.18      0.78
  -13   33    5      7.09      3.24
  -12   32    5      0.27      3.18
  -11   31    5      0.14     -0.24
  -10   30    5     -0.97     -0.32
   -9   29    5     -1.32      3.92
   -8   28    5     -0.33      1.05
   -7   27    5     -2.19     -5.56
   -6   26    5     -3.41      0.20
   -5   25    5      4.41      1.22
   -4   24    5      0.84     -1.31
   -3   23    5      0.86      4.90
   -2   22    5     -1.68      3.93
   -1   21    5     -1.53      1.44
    0   20    5     -5.27     -2.80
    1   19    5     -9.27     -1.45
    2   18    5      1.21     -2.01
    3   17    5     -6.41      0.12
    4   16    5     -1.19      2.53
    5   15    5     -0.02      0.08
    6   14    5     -4.37      3.17
    7   13    5      0.31      2.75
    8   12    5     -4.07     -7.04
    9   11    5      0.51     -0.19
   10   10    5      1.23     -0.17
  -20   11    5      2.15     -5.63
  -20   12    5      2.25     -2.65
  -20   13    5     -1.67      2.38
  -20   14    5      3.12      4.44
  -20   15    5      4.11      1.11
  -20   16    5     -1.13      1.90
  -20   17    5     -0.25      2.53
  -20   18    5     -4.04      4.16
  -20   19    5      5.67     -1.46
  -20   20    5     -4.26      2.03
  -20   21    5     -4.31     -0.86
  -20   22    5     -5.41     -1.14
  -20   23    5     -3.12      1.91
  -20   24    5     -3.62      4.94
  -20   25    5     -5.84     -1.11
  -20   26    5      0.01      0.14
  -20   27    5     -3.91     -1.84
  -20   28    5      5.99      2.98
  -20   29    5      2.65      2.67
  -20   30    5      0.53     -3.31
  -20   31    5      0.64      2.19
  -20   32    5     -4.77      0.60
  -20   33    5     -2.68      0.27
  -20   34    5     -2.45      0.61
  -13   34    5      8.06     -1.96
  -12   33    5      3.54     -0.96
  -11   32    5      3.99     -0.34
  -10   31    5      7.47     -5.46
   -9   30    5     -3.78      0.48
   -8   29    5     -8.17      1.53
   -7   28    5     -0.43     -2.36
   -6   27    5      0.06     -1.57
   -5   26    5     -3.75     -1.40
   -4   25    5      0.61      0.89
   -3   24    5     -1.36      0.61
   -2   23    5      4.79      1.24
   -1   22    5     -3.24     -0.92
    0   21    5     -1.48      0.51
    1   20    5     -6.38     -0.23
    2   19    5     -1.88     -0.44
    3   18    5      0.15     -0.68
    4   17    5     -3.10      3.58
    5   16    5     -0.15      3.50
    6   15    5     -0.62     -0.23
    7   14    5     -3.71      3.50
    8   13    5     -0.73      3.39
    9   12    5     -2.52     -0.50
   10   11    5      2.56     -1.43
  -21   11    5     -1.00      1.79
  -21   12    5      0.26      0.47
  -21   13    5     -1.22      1.84
  -21   14    5      6.07      1.84
  -21   15    5     -0.24      4.00
  -21   16    5      0.94     -1.25
  -21   17    5     -2.39      1.71
  -21   18    5      2.65     -0.27
  -21   19    5      2.88      7.03
  -21   20    5      1.04     -0.65
  -21   21    5      0.03     -1.72
  -21   22    5      2.33      1.95
  -21   23    5      3.93      5.68
  -21   24    5      0.83      2.88
  -21   25    5     -6.91     -2.55
  -21   26    5     -3.95      1.31
  -21   27    5     -1.95      1.57
  -21   28    5      4.24     -1.11
  -21   29    5      0.12      1.85
  -21   30    5      5.46     -1.41
  -21   31    5     -2.81      1.70
  -21   32    5     -6.48      0.24
  -21   33    5     -1.34      4.81
  -21   34    5     -4.31      6.42
  -12   34    5      3.21      1.28
  -11   33    5      4.03     -4.51
  -10   32    5      5.34     -1.66
   -9   31    5      1.54     -5.84
   -8   30    5     -6.39     -0.04
   -7   29    5     -3.26      1.27
   -6   28    5      1.09     -2.19
   -5   27    5      3.23      0.08
   -4   26    5      0.41      1.01
   -3   25    5     -4.07      0.12
   -2   24    5     -1.84      2.72
   -1   23    5     -3.39      0.96
    0   22    5      1.61     -1.63
    1   21    5     -1.33     -1.03
    2   20    5     -3.11      1.41
    3   19    5      2.54      0.42
    5   17    5     -0.05     -0.17
    6   16    5     -8.72      7.32
    7   15    5      5.68      0.47
    8   14    5      0.40     -3.39
    9   13    5      1.49     -2.07
   10   12    5      1.12     -3.53
   11   11    5      2.41      3.07
  -22   12    5      1.85      5.24
  -22   13    5      3.21      2.36
  -22   14    5     -1.13     -0.02
  -22   15    5      0.55      1.46
  -22   16    5      0.43     -4.88
  -22   17    5      2.21      5.79
  -22   18    5     -3.51      3.48
  -22   19    5     -3.31      3.41
  -22   20    5      1.62      2.63
  -22   21    5      5.52      0.18
  -22   22    5      9.40     -2.90
  -22   23    5      8.55      1.25
  -22   24    5      2.12      3.05
  -22   25    5      1.06      1.23
  -22   26    5      2.88      0.49
  -22   27    5     -1.15      0.40
  -22   28    5      3.21      0.32
  -22   29    5      6.45      2.20
  -22   30    5     -2.93     -3.46
  -22   31    5     -1.63     -0.71
  -22   32    5     -4.38      0.98
  -22   33    5     -3.93      6.96
  -10   33    5      0.68     -0.64
   -9   32    5      3.76     -0.50
   -8   31    5      1.14     -2.53
   -7   30    5     -3.03     -2.99
   -6   29    5      2.72     -4.00
   -5   28    5      0.53     -4.62
   -4   27    5      1.10     -4.63
   -3   26    5      2.57     -2.56
   -2   25    5     -2.98      2.00
   -1   24    5     -1.20      5.74
    0   23    5     -1.06     -1.34
    1   22    5      5.07      2.40
    2   21    5     -0.61     -9.70
    3   20    5     -0.53     -0.55
    4   19    5      5.04      0.98
    5   18    5     -0.69      4.25
    6   17    5      2.02     -1.73
    7   16    5     -1.52      1.94
    8   15    5      1.12      6.74
    9   14    5     -0.48     -2.43
   10   13    5     -2.20     -3.41
   11   12    5      4.32      0.52
  -23   12    5      6.44     -2.45
  -23   13    5     -5.18     -2.60
  -23   14    5      4.43     -4.74
  -23   15    5     -0.54     -0.79
  -23   16    5      1.45      2.99
  -23   17    5      2.75      0.29
  -23   18    5     -0.25      0.13
  -23   19    5      4.73      2.67
  -23   20    5      0.75      1.95
  -23   21    5     -0.94     -6.56
  -23   22    5     -2.04      0.14
  -23   23    5      3.16      0.13
  -23   24    5      5.60     -0.42
  -23   25    5      5.61     -2.01
  -23   26    5     -0.96     -1.41
  -23   27    5     -0.34     -0.28
  -23   28    5      3.79      1.23
  -23   29    5      6.49      1.32
  -23   30    5      3.68     -1.13
  -23   31    5      2.80     -2.99
  -23   32    5     -1.77     -3.04
  -23   33    5     -3.27      4.54
   -9   33    5      0.04      2.71
   -8   32    5      3.22      2.21
   -7   31    5     -0.40     -1.89
   -6   30    5      0.01     -5.87
   -5   29    5      0.26     -2.61
   -4   28    5     -2.01     -4.43
   -3   27    5      0.15     -0.38
   -2   26    5     -2.60      0.29
   -1   25    5     -2.86      3.36
    0   24    5      0.85     -1.45
    1   23    5      2.79     -3.62
    2   22    5      0.45     -1.66
    3   21    5      0.11      1.80
    4   20    5     -3.53     -3.84
    5   19    5      2.66      3.10
    6   18    5      1.94      1.33
    7   17    5      0.24      3.35
    8   16    5      2.86      0.49
    9   15    5      0.74     -0.18
   10   14    5     -0.04      1.81
   11   13    5     -1.13     -0.64
   12   12    5     -6.82      2.36
  -24   13    5     -1.06     -7.40
  -24   14    5     -0.08     -5.00
  -24   15    5      2.67      2.24
  -24   16    5      1.16     -3.18
  -24   17    5     -1.30     -3.41
  -24   18    5      2.31      1.27
  -24   19    5      1.70     -3.56
  -24   20    5     -2.34      0.83
  -24   21    5      1.15     -0.11
  -24   22    5      0.10     -2.19
  -24   23    5     -0.75     -0.92
  -24   24    5     -0.32      1.66
  -24   25    5      0.28      0.45
  -24   26    5     -0.43     -0.54
  -24   27    5      0.33      0.39
  -24   28    5      2.01      0.59
  -24   29    5      5.84     -1.13
  -24   30    5      6.96     -2.85
  -24   31    5      3.98     -7.75
  -24   32    5      7.75      0.01
  -24   33    5     -2.55     -1.68
   -8   33    5      1.80      1.32
   -7   32    5     -1.05      1.27
   -6   31    5      2.67      1.13
   -5   30    5     -0.41     -0.28
   -4   29    5     -1.13     -1.95
   -3   28    5      0.93      0.33
   -2   27    5      1.70      1.29
   -1   26    5      1.63      2.11
    0   25    5     -5.49      1.20
    1   24    5      0.37      0.01
    2   23    5      1.76      2.08
    3   22    5      0.82     -3.45
    4   21    5     -2.24     -0.31
    5   20    5      3.68      0.10
    6   19    5     -1.45      2.59
    7   18    5     -0.19      0.64
    8   17    5     -4.41      0.05
    9   16    5      4.06     -1.32
   10   15    5     -1.57      0.22
   11   14    5     -3.41      1.00
   12   13    5     -4.10      6.71
  -25   13    5      1.03      1.06
  -25   14    5     -0.26     -8.17
  -25   15    5      2.21     -1.65
  -25   16    5      0.13     -1.51
  -25   17    5      0.32      0.18
  -25   18    5     -2.51      0.07
  -25   19    5      3.30      3.59
  -25   20    5      1.40     -1.56
  -25   21    5      3.47     -2.74
  -25   22    5      1.76     -3.05
  -25   23    5     -8.81     -1.66
  -25   24    5      0.42      0.03
  -25   25    5      1.25      3.08
  -25   26    5      3.21      2.11
  -25   27    5      4.98     -5.44
  -25   28    5      0.45     -3.68
  -25   29    5     -1.63     -3.70
  -25   30    5      4.41     -1.55
  -25   31    5      6.66     -2.87
  -25   32    5      2.27     -1.94
   -6   32    5     -1.45     -0.66
   -5   31    5     -1.19      1.10
   -4   30    5      0.80      1.81
   -3   29    5     -0.60     -0.19
   -2   28    5      2.89      0.28
   -1   27    5      0.10      1.99
    0   26    5     -1.33      1.55
    1   25    5     -1.30     -0.94
    2   24    5     -1.23      1.68
    3   23    5     -0.23      1.72
    4   22    5     -3.32      4.24
    5   21    5      1.57     -4.77
    6   20    5      1.73      1.50
    7   19    5     -1.09      4.51
    8   18    5      1.81      5.80
    9   17    5     -2.92      1.69
   10   16    5     -3.91     -0.89
   11   15    5     -5.74     -4.44
   12   14    5      2.90      0.01
   13   13    5     -0.52     -2.26
  -26   14    5     -5.29     -2.14
  -26   15    5     -0.09     -4.84
  -26   16    5      0.34     -1.24
  -26   17    5      1.41      5.55
  -26   18    5      4.67     -1.70
  -26   19    5     -1.71      0.78
  -26   20    5      4.06      1.68
  -26   21    5      1.47     -0.29
  -26   22    5     -3.31      2.54
  -26   23    5     -2.29     -3.29
  -26   24    5     -1.46      2.12
  -26   25    5      0.68      3.14
  -26   26    5      2.36     -1.07
  -26   27    5      2.40      0.64
  -26   28    5     -1.13     -1.84
  -26   29    5     -0.63     -4.57
  -26   30    5      5.63     -3.82
  -26   31    5      3.11      1.29
  -26   32    5      2.54     -4.02
   -5   32    5      0.05     -1.38
   -4   31    5     -0.60      1.92
   -3   30    5     -0.32      1.61
   -2   29    5      2.02     -1.20
   -1   28    5      0.91     -1.58
    0   27    5      1.43      0.42
    1   26    5     -0.09      0.97
    2   25    5     -2.69      3.98
    3   24    5     -3.77      2.46
    4   23    5     -0.58     -1.41
    5   22    5      3.65      0.81
    6   21    5      5.72      2.71
    7   20    5     -0.43      1.18
    8   19    5      5.10      3.71
    9   18    5     -1.79      3.94
   10   17    5      1.53      3.50
   11   16    5     -3.55      0.06
   12   15    5     -5.21     -3.89
   13   14    5     -5.55     -5.17
  -27   14    5     -5.56      3.80
  -27   15    5      0.36      1.55
  -27   16    5      2.44      6.20
  -27   17    5      1.95     -4.51
  -27   19    5      5.32     -1.08
  -27   20    5     -0.30      0.79
  -27   21    5      0.10     -0.39
  -27   22    5      1.47     -1.50
  -27   23    5      1.55      1.75
  -27   24    5     -1.61     -2.14
  -27   25    5     -2.67      0.06
  -27   26    5     -3.79      0.65
  -27   27    5      0.49      2.33
  -27   28    5      5.18      2.12
[truncated: 236,697 more chars]
